# Supplementary material for: Analysis of Endogenous Peptides Released from Osteoarthritic Cartilage Unravels Novel Pathogenic Markers
Source: Mol Cell Proteomics. 2019 Jul 27;18(10):2018–28. doi: 10.1074/mcp.RA119.001554 (PMC6773562; doi:10.1074/mcp.RA119.001554)
Supplement: Supplementary Table S1 [file 152705_1_supp_359568_p8bx0y.xlsx]

## Sheet: Hoja1
Supplementary Table S1. MRM Transitions analyzed in this work, and settings for their analysis.
Q1 m/z	Q3 m/z	RT	Compund name	DP (volts)	CE (volts)	EP	CXP			DP	Declustering Potential
638326	976521	19.5	sp|P08493|MGP_HUMAN.NANTFISPQQR.+2y8.light	77.7	31.8	10	15			EP	Entrance Potential
638326	875473	19.5	sp|P08493|MGP_HUMAN.NANTFISPQQR.+2y7.light	77.7	31.8	10	15			CE	Collision Energy
638326	728405	19.5	sp|P08493|MGP_HUMAN.NANTFISPQQR.+2y6.light	77.7	31.8	10	15			CXP	Collision Cell Exit Potential
638326	528289	19.5	sp|P08493|MGP_HUMAN.NANTFISPQQR.+2y4.light	77.7	31.8	10	15
643.33	986529	19.5	sp|P08493|MGP_HUMAN.NANTFISPQQR.+2y8.heavy	77.7	31.8	10	15
643.33	885482	19.5	sp|P08493|MGP_HUMAN.NANTFISPQQR.+2y7.heavy	77.7	31.8	10	15
643.33	738413	19.5	sp|P08493|MGP_HUMAN.NANTFISPQQR.+2y6.heavy	77.7	31.8	10	15
643.33	538297	19.5	sp|P08493|MGP_HUMAN.NANTFISPQQR.+2y4.heavy	77.7	31.8	10	15
545786	875473	19.5	sp|P08493|MGP_HUMAN.NTFISPQQR.+2y7.light	70.9	28.5	10	15
545786	728405	19.5	sp|P08493|MGP_HUMAN.NTFISPQQR.+2y6.light	70.9	28.5	10	15
545786	615321	19.5	sp|P08493|MGP_HUMAN.NTFISPQQR.+2y5.light	70.9	28.5	10	15
550.79	885482	19.5	sp|P08493|MGP_HUMAN.NTFISPQQR.+2y7.heavy	70.9	28.5	10	15
550.79	738413	19.5	sp|P08493|MGP_HUMAN.NTFISPQQR.+2y6.heavy	70.9	28.5	10	15
550.79	625329	19.5	sp|P08493|MGP_HUMAN.NTFISPQQR.+2y5.heavy	70.9	28.5	10	15
513303	825519	25.5	sp|P49747|COMP_HUMAN.AEPGIQLKAV.+2y8.light	68.5	27.3	10	15
513303	728466	25.5	sp|P49747|COMP_HUMAN.AEPGIQLKAV.+2y7.light	68.5	27.3	10	15
513303	558361	25.5	sp|P49747|COMP_HUMAN.AEPGIQLKAV.+2y5.light	68.5	27.3	10	15
516812	832536	25.5	sp|P49747|COMP_HUMAN.AEPGIQLKAV.+2y8.heavy	68.5	27.3	10	15
516812	735484	25.5	sp|P49747|COMP_HUMAN.AEPGIQLKAV.+2y7.heavy	68.5	27.3	10	15
516812	565378	25.5	sp|P49747|COMP_HUMAN.AEPGIQLKAV.+2y5.heavy	68.5	27.3	10	15
513303	855493	22	sp|P49747|COMP_HUMAN.AVAEPGIQLK.+2y8.light	68.5	27.3	10	15
513303	784456	22	sp|P49747|COMP_HUMAN.AVAEPGIQLK.+2y7.light	68.5	27.3	10	15
513303	655414	22	sp|P49747|COMP_HUMAN.AVAEPGIQLK.+2y6.light	68.5	27.3	10	15
516812	862511	22	sp|P49747|COMP_HUMAN.AVAEPGIQLK.+2y8.heavy	68.5	27.3	10	15
516812	791474	22	sp|P49747|COMP_HUMAN.AVAEPGIQLK.+2y7.heavy	68.5	27.3	10	15
516812	662431	22	sp|P49747|COMP_HUMAN.AVAEPGIQLK.+2y6.heavy	68.5	27.3	10	15
628852	930.5	20	sp|P49747|COMP_HUMAN.VLNQGREIVQT.+2y8.light	77	31.5	10	15
628852	802442	20	sp|P49747|COMP_HUMAN.VLNQGREIVQT.+2y7.light	77	31.5	10	15
628852	797426	20	sp|P49747|COMP_HUMAN.VLNQGREIVQT.+2b7.light	77	31.5	10	15
628852	910.51	20	sp|P49747|COMP_HUMAN.VLNQGREIVQT.+2b8.light	77	31.5	10	15
632.36	930.5	20	sp|P49747|COMP_HUMAN.VLNQGREIVQT.+2y8.heavy	77	31.5	10	15
632.36	802442	20	sp|P49747|COMP_HUMAN.VLNQGREIVQT.+2y7.heavy	77	31.5	10	15
632.36	804444	20	sp|P49747|COMP_HUMAN.VLNQGREIVQT.+2b7.heavy	77	31.5	10	15
632.36	917528	20	sp|P49747|COMP_HUMAN.VLNQGREIVQT.+2b8.heavy	77	31.5	10	15
525249	805.42	26	sp|O75339|CILP1_HUMAN.DEGDTFPLR.+2y7.light	69.4	27.8	10	15
525249	748399	26	sp|O75339|CILP1_HUMAN.DEGDTFPLR.+2y6.light	69.4	27.8	10	15
525249	633372	26	sp|O75339|CILP1_HUMAN.DEGDTFPLR.+2y5.light	69.4	27.8	10	15
530253	815429	26	sp|O75339|CILP1_HUMAN.DEGDTFPLR.+2y7.heavy	69.4	27.8	10	15
530253	758407	26	sp|O75339|CILP1_HUMAN.DEGDTFPLR.+2y6.heavy	69.4	27.8	10	15
530253	643.38	26	sp|O75339|CILP1_HUMAN.DEGDTFPLR.+2y5.heavy	69.4	27.8	10	15
624323	794416	27.5	sp|O75339|CILP1_HUMAN.NLEPRTGFLSN.+2y7.light	76.6	31.3	10	15
624323	638314	27.5	sp|O75339|CILP1_HUMAN.NLEPRTGFLSN.+2y6.light	76.6	31.3	10	15
624323	768.4	27.5	sp|O75339|CILP1_HUMAN.NLEPRTGFLSN.+2b7.light	76.6	31.3	10	15
624323	915468	27.5	sp|O75339|CILP1_HUMAN.NLEPRTGFLSN.+2b8.light	76.6	31.3	10	15
627831	801433	27.5	sp|O75339|CILP1_HUMAN.NLEPRTGFLSN.+2y7.heavy	76.6	31.3	10	15
627831	645332	27.5	sp|O75339|CILP1_HUMAN.NLEPRTGFLSN.+2y6.heavy	76.6	31.3	10	15
627831	768.4	27.5	sp|O75339|CILP1_HUMAN.NLEPRTGFLSN.+2b7.heavy	76.6	31.3	10	15
627831	915468	27.5	sp|O75339|CILP1_HUMAN.NLEPRTGFLSN.+2b8.heavy	76.6	31.3	10	15
733.86	964473	33.5	sp|O75339|CILP1_HUMAN.STATAAQTDLNFIN.+2y8.light	84.6	35.3	10	15
733.86	735367	33.5	sp|O75339|CILP1_HUMAN.STATAAQTDLNFIN.+2y6.light	84.6	35.3	10	15
733.86	847379	33.5	sp|O75339|CILP1_HUMAN.STATAAQTDLNFIN.+2b9.light	84.6	35.3	10	15
733.86	1074506	33.5	sp|O75339|CILP1_HUMAN.STATAAQTDLNFIN.+2b11.light	84.6	35.3	10	15
737368	971491	33.5	sp|O75339|CILP1_HUMAN.STATAAQTDLNFIN.+2y8.heavy	84.6	35.3	10	15
737368	742384	33.5	sp|O75339|CILP1_HUMAN.STATAAQTDLNFIN.+2y6.heavy	84.6	35.3	10	15
737368	847379	33.5	sp|O75339|CILP1_HUMAN.STATAAQTDLNFIN.+2b9.heavy	84.6	35.3	10	15
737368	1081523	33.5	sp|O75339|CILP1_HUMAN.STATAAQTDLNFIN.+2b11.heavy	84.6	35.3	10	15
565788	687331	20	sp|P51888|PRELP_HUMAN.DSNKIETIPN.+2b6.light	72.4	29.2	10	15
565788	788378	20	sp|P51888|PRELP_HUMAN.DSNKIETIPN.+2b7.light	72.4	29.2	10	15
565788	901463	20	sp|P51888|PRELP_HUMAN.DSNKIETIPN.+2b8.light	72.4	29.2	10	15
568795	687331	20	sp|P51888|PRELP_HUMAN.DSNKIETIPN.+2b6.heavy	72.4	29.2	10	15
568795	788378	20	sp|P51888|PRELP_HUMAN.DSNKIETIPN.+2b7.heavy	72.4	29.2	10	15
568795	901463	20	sp|P51888|PRELP_HUMAN.DSNKIETIPN.+2b8.heavy	72.4	29.2	10	15
483232	763398	18.5	sp|P51888|PRELP_HUMAN.SDGVFKPDT.+2y7.light	66.3	26.3	10	15
483232	460.24	18.5	sp|P51888|PRELP_HUMAN.SDGVFKPDT.+2y4.light	66.3	26.3	10	15
486239	769412	18.5	sp|P51888|PRELP_HUMAN.SDGVFKPDT.+2y7.heavy	66.3	26.3	10	15
486239	466254	18.5	sp|P51888|PRELP_HUMAN.SDGVFKPDT.+2y4.heavy	66.3	26.3	10	15
499233	823394	19	sp|P51888|PRELP_HUMAN.SSDLENVPH.+2y7.light	67.5	26.8	10	15
499233	708367	19	sp|P51888|PRELP_HUMAN.SSDLENVPH.+2y6.light	67.5	26.8	10	15
502741	830412	19	sp|P51888|PRELP_HUMAN.SSDLENVPH.+2y7.heavy	67.5	26.8	10	15
502741	715385	19	sp|P51888|PRELP_HUMAN.SSDLENVPH.+2y6.heavy	67.5	26.8	10	15
546793	864469	23	sp|P51888|PRELP_HUMAN.DLENVPHLR.+2y7.light	71	28.5	10	15
546793	735426	23	sp|P51888|PRELP_HUMAN.DLENVPHLR.+2y6.light	71	28.5	10	15
546793	621383	23	sp|P51888|PRELP_HUMAN.DLENVPHLR.+2y5.light	71	28.5	10	15
546793	571272	23	sp|P51888|PRELP_HUMAN.DLENVPHLR.+2b5.light	71	28.5	10	15
551798	874477	23	sp|P51888|PRELP_HUMAN.DLENVPHLR.+2y7.heavy	71	28.5	10	15
551798	745434	23	sp|P51888|PRELP_HUMAN.DLENVPHLR.+2y6.heavy	71	28.5	10	15
551798	631391	23	sp|P51888|PRELP_HUMAN.DLENVPHLR.+2y5.heavy	71	28.5	10	15
551798	571272	23	sp|P51888|PRELP_HUMAN.DLENVPHLR.+2b5.heavy	71	28.5	10	15
626302	876457	23.5	sp|P02751|FINC_HUMAN.SSGSGPFTDVRAA.+2y8.light	76.8	31.4	10	15
626302	779405	23.5	sp|P02751|FINC_HUMAN.SSGSGPFTDVRAA.+2y7.light	76.8	31.4	10	15
626302	632336	23.5	sp|P02751|FINC_HUMAN.SSGSGPFTDVRAA.+2y6.light	76.8	31.4	10	15
628305	880464	23.5	sp|P02751|FINC_HUMAN.SSGSGPFTDVRAA.+2y8.heavy	76.8	31.4	10	15
628305	783412	23.5	sp|P02751|FINC_HUMAN.SSGSGPFTDVRAA.+2y7.heavy	76.8	31.4	10	15
628305	636343	23.5	sp|P02751|FINC_HUMAN.SSGSGPFTDVRAA.+2y6.heavy	76.8	31.4	10	15
676826	876457	23.5	sp|P02751|FINC_HUMAN.TSSGSGPFTDVRAA.+2y8.light	80.5	33.2	10	15
676826	632336	23.5	sp|P02751|FINC_HUMAN.TSSGSGPFTDVRAA.+2y6.light	80.5	33.2	10	15
676826	531289	23.5	sp|P02751|FINC_HUMAN.TSSGSGPFTDVRAA.+2y5.light	80.5	33.2	10	15
678829	880464	23.5	sp|P02751|FINC_HUMAN.TSSGSGPFTDVRAA.+2y8.heavy	80.5	33.2	10	15
678829	636343	23.5	sp|P02751|FINC_HUMAN.TSSGSGPFTDVRAA.+2y6.heavy	80.5	33.2	10	15
678829	535296	23.5	sp|P02751|FINC_HUMAN.TSSGSGPFTDVRAA.+2y5.heavy	80.5	33.2	10	15
581285	975499	29.5	sp|P81605|DCD_HUMAN.DAVEDLESVGK.+2y9.light	73.5	29.8	10	15
581285	876431	29.5	sp|P81605|DCD_HUMAN.DAVEDLESVGK.+2y8.light	73.5	29.8	10	15
581285	747388	29.5	sp|P81605|DCD_HUMAN.DAVEDLESVGK.+2y7.light	73.5	29.8	10	15
585292	983513	29.5	sp|P81605|DCD_HUMAN.DAVEDLESVGK.+2y9.heavy	73.5	29.8	10	15
585292	884445	29.5	sp|P81605|DCD_HUMAN.DAVEDLESVGK.+2y8.heavy	73.5	29.8	10	15
585292	755403	29.5	sp|P81605|DCD_HUMAN.DAVEDLESVGK.+2y7.heavy	73.5	29.8	10	15
564768	814405	15	sp|P81605|DCD_HUMAN.ENAGEDPGLAR.+2y8.light	72.3	29.2	10	15
564768	628341	15	sp|P81605|DCD_HUMAN.ENAGEDPGLAR.+2y6.light	72.3	29.2	10	15
564768	513314	15	sp|P81605|DCD_HUMAN.ENAGEDPGLAR.+2y5.light	72.3	29.2	10	15
569772	824414	15	sp|P81605|DCD_HUMAN.ENAGEDPGLAR.+2y8.heavy	72.3	29.2	10	15
569772	638.35	15	sp|P81605|DCD_HUMAN.ENAGEDPGLAR.+2y6.heavy	72.3	29.2	10	15
569772	523323	15	sp|P81605|DCD_HUMAN.ENAGEDPGLAR.+2y5.heavy	72.3	29.2	10	15
794.36	787.42	22.5	sp|P10909|CLUS_HUMAN.ASHTSDSDVPSGVTEV.+2y8.light	89	37.5	10	15
794.36	688351	22.5	sp|P10909|CLUS_HUMAN.ASHTSDSDVPSGVTEV.+2y7.light	89	37.5	10	15
794.36	801301	22.5	sp|P10909|CLUS_HUMAN.ASHTSDSDVPSGVTEV.+2b8.light	89	37.5	10	15
794.36	900369	22.5	sp|P10909|CLUS_HUMAN.ASHTSDSDVPSGVTEV.+2b9.light	89	37.5	10	15
797367	793433	22.5	sp|P10909|CLUS_HUMAN.ASHTSDSDVPSGVTEV.+2y8.heavy	89	37.5	10	15
797367	694365	22.5	sp|P10909|CLUS_HUMAN.ASHTSDSDVPSGVTEV.+2y7.heavy	89	37.5	10	15
797367	801301	22.5	sp|P10909|CLUS_HUMAN.ASHTSDSDVPSGVTEV.+2b8.heavy	89	37.5	10	15
797367	900369	22.5	sp|P10909|CLUS_HUMAN.ASHTSDSDVPSGVTEV.+2b9.heavy	89	37.5	10	15
843894	787.42	26	sp|P10909|CLUS_HUMAN.ASHTSDSDVPSGVTEVV.+2y8.light	92.6	39.2	10	15
843894	801301	26	sp|P10909|CLUS_HUMAN.ASHTSDSDVPSGVTEVV.+2b8.light	92.6	39.2	10	15
843894	900369	26	sp|P10909|CLUS_HUMAN.ASHTSDSDVPSGVTEVV.+2b9.light	92.6	39.2	10	15
846901	793433	26	sp|P10909|CLUS_HUMAN.ASHTSDSDVPSGVTEVV.+2y8.heavy	92.6	39.2	10	15
846901	801301	26	sp|P10909|CLUS_HUMAN.ASHTSDSDVPSGVTEVV.+2b8.heavy	92.6	39.2	10	15
846901	900369	26	sp|P10909|CLUS_HUMAN.ASHTSDSDVPSGVTEVV.+2b9.heavy	92.6	39.2	10	15
722359	1142.62	31.5	sp|P10909|CLUS_HUMAN.GEDQYYLRVTTV.+2y9.light	83.8	34.9	10	15
722359	1014562	31.5	sp|P10909|CLUS_HUMAN.GEDQYYLRVTTV.+2y8.light	83.8	34.9	10	15
722359	756284	31.5	sp|P10909|CLUS_HUMAN.GEDQYYLRVTTV.+2b6.light	83.8	34.9	10	15
725366	1148634	31.5	sp|P10909|CLUS_HUMAN.GEDQYYLRVTTV.+2y9.heavy	83.8	34.9	10	15
725366	1020576	31.5	sp|P10909|CLUS_HUMAN.GEDQYYLRVTTV.+2y8.heavy	83.8	34.9	10	15
725366	756284	31.5	sp|P10909|CLUS_HUMAN.GEDQYYLRVTTV.+2b6.heavy	83.8	34.9	10	15
718367	589356	24.5	sp|P07093|GDN_HUMAN.SEDGTKASAATTAIL.+2y6.light	83.5	34.7	10	15
718367	776342	24.5	sp|P07093|GDN_HUMAN.SEDGTKASAATTAIL.+2b8.light	83.5	34.7	10	15
718367	847379	24.5	sp|P07093|GDN_HUMAN.SEDGTKASAATTAIL.+2b9.light	83.5	34.7	10	15
718367	918416	24.5	sp|P07093|GDN_HUMAN.SEDGTKASAATTAIL.+2b10.light	83.5	34.7	10	15
721876	596373	24.5	sp|P07093|GDN_HUMAN.SEDGTKASAATTAIL.+2y6.heavy	83.5	34.7	10	15
721876	776342	24.5	sp|P07093|GDN_HUMAN.SEDGTKASAATTAIL.+2b8.heavy	83.5	34.7	10	15
721876	847379	24.5	sp|P07093|GDN_HUMAN.SEDGTKASAATTAIL.+2b9.heavy	83.5	34.7	10	15
721876	918416	24.5	sp|P07093|GDN_HUMAN.SEDGTKASAATTAIL.+2b10.heavy	83.5	34.7	10	15
471277	826.54	24	sp|P07093|GDN_HUMAN.AVAQTDLKEPLKV.+3y7.light	65.5	23.2	10	15
471277	713456	24	sp|P07093|GDN_HUMAN.AVAQTDLKEPLKV.+3y6.light	65.5	23.2	10	15
471277	585361	24	sp|P07093|GDN_HUMAN.AVAQTDLKEPLKV.+3y5.light	65.5	23.2	10	15
471277	586283	24	sp|P07093|GDN_HUMAN.AVAQTDLKEPLKV.+3b6.light	65.5	23.2	10	15
473616	833557	24	sp|P07093|GDN_HUMAN.AVAQTDLKEPLKV.+3y7.heavy	65.5	23.2	10	15
473616	720473	24	sp|P07093|GDN_HUMAN.AVAQTDLKEPLKV.+3y6.heavy	65.5	23.2	10	15
473616	592378	24	sp|P07093|GDN_HUMAN.AVAQTDLKEPLKV.+3y5.heavy	65.5	23.2	10	15
473616	586283	24	sp|P07093|GDN_HUMAN.AVAQTDLKEPLKV.+3b6.heavy	65.5	23.2	10	15
515769	576314	21	sp|P02458|CO2A1_HUMAN.AGPPGPVGPAGGP.+2b7.light	68.7	27.4	10	15
515769	633336	21	sp|P02458|CO2A1_HUMAN.AGPPGPVGPAGGP.+2b8.light	68.7	27.4	10	15
515769	708367	21	sp|P02458|CO2A1_HUMAN.AGPPGPVGPAGGP.+2y9.light	68.7	27.4	10	15
515769	651346	21	sp|P02458|CO2A1_HUMAN.AGPPGPVGPAGGP.+2y8.light	68.7	27.4	10	15
518776	576314	21	sp|P02458|CO2A1_HUMAN.AGPPGPVGPAGGP.+2b7.heavy	68.7	27.4	10	15
518776	633336	21	sp|P02458|CO2A1_HUMAN.AGPPGPVGPAGGP.+2b8.heavy	68.7	27.4	10	15
518776	714381	21	sp|P02458|CO2A1_HUMAN.AGPPGPVGPAGGP.+2y9.heavy	68.7	27.4	10	15
518776	657.36	21	sp|P02458|CO2A1_HUMAN.AGPPGPVGPAGGP.+2y8.heavy	68.7	27.4	10	15
650344	620.34	19	sp|P02458|CO2A1_HUMAN.AGPSGPRGPPGPVGP.+2y7.light	78.5	32.3	10	15
650344	523287	19	sp|P02458|CO2A1_HUMAN.AGPSGPRGPPGPVGP.+2y6.light	78.5	32.3	10	15
650344	680347	19	sp|P02458|CO2A1_HUMAN.AGPSGPRGPPGPVGP.+2b8.light	78.5	32.3	10	15
653351	626354	19	sp|P02458|CO2A1_HUMAN.AGPSGPRGPPGPVGP.+2y7.heavy	78.5	32.3	10	15
653351	529301	19	sp|P02458|CO2A1_HUMAN.AGPSGPRGPPGPVGP.+2y6.heavy	78.5	32.3	10	15
653351	680347	19	sp|P02458|CO2A1_HUMAN.AGPSGPRGPPGPVGP.+2b8.heavy	78.5	32.3	10	15
