# Supplementary material for: Analysis of Endogenous Peptides Released from Osteoarthritic Cartilage Unravels Novel Pathogenic Markers
Source: Mol Cell Proteomics. 2019 Jul 27;18(10):2018–28. doi: 10.1074/mcp.RA119.001554 (PMC6773562; doi:10.1074/mcp.RA119.001554)
Supplement: Supplementary Table S2 [file 152705_1_supp_359565_phbxk8.xlsx]

## Sheet: 1175 unique peptides
Supplementary Table S2. A) Endogenous peptides identified in the secretomes of human articular cartilage.
Accession nº	Sequence	MH+ [Da]	Charge	Xcorr
AAGPPISEGKY	Q15517	1089.56	2	2.51672
AAQKENAGEDPGLA	P81605	1370.65	2	2.87601
AAVGTSAAPVPSDNH	P02649	1393.67	2	3.16806
ADAINTEFK	P08670	1008.5	2	2.14249
ADAINTEFKNT	P08670	1223.59	2	2.57214
ADDLQKRLA	P02649	1029.57	2	2.19639
ADSGEGDFLAEGGGVR	P02671	1536.69	2	2.89545
ADSNVVLDT	P49747	933.453	1	1.59902
ADSNVVLDTT	P49747	1034.5	1	1.58249
AEKALQEYRKKHREE	P10909	1915.02	3	2.80776
AEPGIQLKAV	P49747	1025.6	2	2.4675
AEPGIQLKAVKS	P49747	1240.72	2	2.66064
AEVISNARENIQ	P0DJI9	1343.69	2	3.11398
AFNSGKVDIV	P04406	1049.57	2	2.56677
AGAFQGAKDL	O15335	977.508	2	2.3544
AGARGIQGP	P02458	826.454	2	2.44956
AGARGIQGPQGP	P02458	1108.59	2	2.85762
AGEELQAVESSPKFN	O75339	1605.78	2	3.18585
AGEYGAEALE	P69905	1009.45	1	1.78958
AGEYGAEALER	P69905	1165.55	2	2.24877
AGKDGEAGAQGPPGP	D3DTX7	1308.62	2	3.37133
AGPRGPVGP	P02461	807.451	2	2.93877
AGPSGPRGPPGP	G8JLI4	1046.54	2	2.16409
AGPSGPRGPPGPVGP	P02458	1299.69	2	3.07122
AGPVGPVGARGP	D3DTX7	1034.57	2	2.1286
AGQIEENSNANTL	Q02413	1360.64	2	2.21126
AGTEEVDKALLAT	O60494	1317.7	2	2.01545
AHENEITKVRKV	P07585	1423.8	3	2.51416
AIGPSQTHTIRI	Q92954	1293.73	2	2.90623
AIKGNQESPKATGVFT	B7ZLF0	1647.86	2	2.09192
AITTRSGQTLSKV	Q92954	1361.78	3	2.64888
AKDALSSVQESQV	P02656	1361.7	2	2.13622
AKIDQNVEEL	P06727	1158.6	2	2.57034
ALDPEISSGEGLR	Q08554	1343.68	2	2.32927
ALDTKGPEIRT	B4DUU6	1200.66	2	2.03061
ALPSAVGERV	Q8IUL8	998.566	2	2.3825
ANPFRAVAEPG	P49747	1128.58	2	2.03399
APKNQLIEL	Q9UKZ9	1025.6	2	2.11213
APPPISGGGY	P02675	915.459	1	2.41493
APPPISGGGYR	P02675	1071.56	2	2.13545
APSLRPAPPPISGGGY	P02675	1536.82	2	4.24823
APSLRPAPPPISGGGYR	P02675	1692.92	3	4.45214
APVPTKTKVAVDENKAKE	Q9H1Z8	1925.08	3	2.61798
AQNPSGESQPLVQT	P02751	1455.71	2	2.23836
ASDPSSSSGRLSEPD	Q9H3U7	1491.66	2	2.67316
ASHTSDSDVPSGVTE	P10909	1488.65	2	2.81955
ASHTSDSDVPSGVTEV	P10909	1587.72	2	3.05849
ASHTSDSDVPSGVTEVV	P10909	1686.79	2	2.89132
ASSPGGVYATRSSA	P08670	1310.64	2	2.04867
ATGDRGEAGAAGPA	P08123	1200.57	2	2.00343
ATWKPGSSGPGST	P02671-2	1232.59	2	2.13674
AVAEPGIQLK	P49747	1025.6	2	2.23138
AVAEPGIQLKAV	P49747	1195.7	2	3.22742
AVAEPGIQLKAVK	P49747	1323.8	2	2.31225
AVAQTDLKEPLKV	P07093	1411.81	2	2.53782
AVETEPEPELRQQ	P02649	1525.75	2	2.4174
AVGTSAAPVPSDNH	P02649	1322.64	2	3.3285
AVIASPEQL	P16112	927.519	1	1.91977
AVKSSTGPGEQL	P49747	1173.62	2	2.95615
AVKSSTGPGEQLRNA	P49747	1514.8	3	3.71186
AVLKPVDPDGPENGPP	Q08554	1601.82	2	2.49645
AVRGSPAINVA	P02766	1054.6	1	1.85774
AVTVETSDHDNSL	P16112	1387.64	2	2.65636
AYQKVVAGV	P68871	934.535	1	1.53308
DAASLKGLNNLA	P07585	1186.64	2	2.09496
DAASLKGLNNLAKL	P07585	1427.83	2	2.10892
DADDLQKRL	P02649	1073.56	2	2.12962
DADDLQKRLA	P02649	1144.6	2	2.06753
DADDLQKRLAVYQA	P02649	1605.82	2	2.53028
DAGAGIALNDH	P04406	1053.5	2	3.34163
DAGAGIALNDHF	P04406	1200.57	2	3.37887
DAINTEFK	B3KRK8	937.462	1	1.65029
DALSSVQESQV	P02656	1162.56	2	2.12213
DALTNAV	P69905	703.361	1	1.53329
DAPDHQELNLDV	P01024	1365.62	2	2.18778
DATVSTEVRAI	Q8IUX7	1161.61	2	2.0291
DAVMGNPKVK	P68871	1058.57	2	2.21752
DAVRGSPAINVA	P02766	1169.62	2	2.21752
DDLQKRLA	P02649	958.535	2	2.07634
DDLQKRLAVYQA	P02649	1419.76	2	2.06676
DDVKSMETKVQFL	Q15782	1539.78	2	2.22629
DEAAFFD	P02671	814.328	1	1.53339
DEAAFFDTA	P02671	986.417	1	2.2122
DEAAFFDTASTGK	P02671	1359.6	2	3.68183
DEDSAIGPRSP	Q9H1Z8	1143.53	2	2.79283
DEDSAIGPRSPYG	Q9H1Z8	1363.62	2	2.60159
DEEDIASRYPT	Q9H3U7	1295.58	2	2.42389
DEESDADYDYQN	P12259	1463.52	2	2.00018
DEFKVKIDQT	P06727	1222.63	2	2.57366
DEGDTFPLR	O75339	1049.49	2	2.55957
DEGDTFPLRT	O75339	1150.54	2	2.02397
DEGDTFPLRTY	O75339	1313.6	2	2.60852
DEGDTFPLRTYG	O75339	1370.63	2	2.46103
DEGPIGHQGPIG	P08572	1176.57	2	2.2832
DELFQD	P10909	766.327	1	1.67916
DELFQDR	P10909	922.425	2	2.13374
DELFQDRF	P10909	1069.5	2	2.57339
DELFQDRFFT	P10909	1317.61	2	2.81667
DENKAKEFLGSLKRQ	Q9H1Z8	1762.95	3	3.52786
DEQMLNVQNK	A4UCT2	1218.58	2	2.12842
DESLQVAER	P10909	1046.51	2	2.56023
DESLQVAERL	P10909	1159.6	2	3.42503
DESLQVAERLT	P10909	1260.65	2	2.69426
DESMPDPLP	P05997	1000.43	1	1.59485
DESSKPNMIDAAT	P02679	1378.62	2	2.3524
DESSKPNMIDAATL	P02679	1491.7	2	2.81049
DESSKPNMIDAATLK	P02679	1619.8	3	2.83008
DEVGGEALGR	P68871	1002.49	2	3.00352
DEVGGEALGRL	P68871	1115.57	2	2.90093
DEVGGEALGRLL	P68871	1228.66	2	3.15702
DEVGGEALGRLLV	P68871	1327.73	2	3.0108
DEVNQDFTNR	P02671	1237.55	2	2.73221
DEVTSEPLNAGKV	O75339	1358.68	2	2.32972
DFGDDPSDKFFT	P02679	1390.58	2	2.24698
DFLAEGGGVR	P02671	1020.51	2	2.30658
DFLVTEV	P14618	822.429	1	1.52335
DFNSDTHSSTF	P04406	1257.51	2	2.46437
DFSQTNLSPELSHMT	P12259	1706.78	2	2.07616
DFSSDLENVPH	P51888	1259.56	2	3.33751
DFSSDLENVPHL	P51888	1372.64	2	3.1037
DFSSDLENVPHLR	P51888	1528.74	2	3.15574
DFTIEVPPSTQRL	Q8IUL8	1502.79	2	2.02164
DFTLDDGP	P21810	879.372	1	2.18521
DGDPTVGELKLS	P19823	1230.62	2	2.44276
DGEAGAQGPPGP	D3DTX7	1052.46	1	2.80509
DGETGAAGPPGPAGPAG	P02458	1378.63	2	2.25632
DGEVIGINTLKV	Q92743	1257.71	2	2.78848
DGEVIGINTLKVT	Q92743	1358.75	2	2.61814
DGIPGSAGEKGEPGL	P02462	1383.67	2	2.04138
DGKSILKITKV	O75339	1201.76	3	2.77376
DGLAHLDNL	P68871	967.484	2	1.75867
DGLIVTNAHVV	Q92743	1137.63	2	3.60846
DGLKLNYLRISEA	P21810	1491.82	2	2.22927
DGLPSALEQ	Q06828	929.458	1	1.66694
DGLPSALEQL	Q06828	1042.55	2	2.29172
DGNEIKRSAMPA	Q06828	1288.63	2	2.03597
DGNYLKPPIPL	P51888	1226.68	2	2.47986
DGNYLKPPIPLD	P51888	1341.71	2	2.20368
DGNYLKPPIPLDL	P51888	1454.79	2	2.83945
DGNYLKPPIPLDLM	P51888	1585.84	2	2.42501
DGPFMMN	P21810	811.311	1	1.73276
DGPPGRDGQPG	P08123	1052.47	2	2.15713
DGRPGPIGPAG	P08123	993.516	2	2.3853
DGSPGLVGGTGPP	Q17RW2	1110.55	2	2.15212
DGVFKPDT	P51888	878.426	1	1.5193
DGVFKPDTF	P51888	1025.49	1	1.65356
DGVFKPDTFHGLKN	P51888	1574.8	3	3.69498
DGVFKPDTFHGLKNL	P51888	1687.89	3	3.8097
DGVPGKDGPRGP	P02461	1151.58	2	2.04706
DHFSRASSIIDE	P10909	1376.65	2	2.65077
DHFSRASSIIDEL	P10909	1489.73	2	3.24938
DHQGKLPVLL	Q92743	1119.65	2	2.64103
DHQGKLPVLLL	Q92743	1232.74	2	2.69379
DIDAVPPLPKES	P20774	1280.67	2	2.35533
DIHFHSPA	P10909	923.439	1	1.62539
DIHFHSPAFQHPPT	P10909	1630.78	3	3.32618
DIKDAGYPKPI	Q92954	1216.66	2	2.24808
DIKNFPWQV	P09871	1146.6	2	2.28693
DIVTVANA	P07093	802.432	1	1.83079
DKFLASVSTV	P69905	1066.58	2	2.33529
DKFSVGDAKT	P24821	1067.54	2	2.1154
DKGSQGSAGSNGFPGPRGDKG	Q14031	1975.93	3	3.10934
DKGVLHNEVKV	Q92954	1237.69	3	2.65658
DKGVLHNEVKVS	Q92954	1324.72	3	2.5498
DKHADPDFTRKL	P19823	1442.74	3	3.24677
DLDELPRAVAT	O95025	1199.63	2	2.74994
DLENVPH	P51888	823.398	2	2.6548
DLENVPHLR	P51888	1092.59	2	2.4728
DLENVPHLRYL	P51888	1368.73	2	2.38536
DLHAHKLRVDPV	P69905	1399.78	2	2.08516
DLKDYEDQQKQLEQV	P02671	1878.9	3	3.24037
DLKEPLKV	P07093	941.57	2	2.12613
DLKLLQV	P21810	828.522	2	2.13808
DLMAHMASKE	P04406	1132.51	2	2.77914
DLPETLNEL	P21810	1043.53	1	1.53633
DLQHNRLSDGVFKPDT	P51888	1841.91	3	2.90641
DLQNNKITEI	P07585	1187.63	2	2.07195
DLRAPGSAEQLQ	Q8IUL8	1284.66	2	2.25332
DLRAPGSAEQLQVGP	Q8IUL8	1537.8	2	2.20539
DLSDQVPDTESETR	P01024	1591.72	2	2.27417
DLSHGSAQV	P69905	913.438	1	1.95162
DLSHGSAQVKGHGK	P69905	1420.73	3	2.70219
DLSTPDAVMGNPKV	P68871	1443.72	2	2.77921
DLSYNQLQKIPPVNT	Q06828	1729.91	2	2.96207
DLVPGNF	P02671	761.385	1	1.5765
DNEFGYSNR	P04406	1101.46	2	2.51147
DNEFGYSNRVVD	P04406	1414.63	2	2.93947
DNFGIVEG	P04406	850.399	1	1.72826
DNGIIWA	P02679	788.396	1	1.59795
DNLDPIPKNI	P19823	1138.61	1	1.69742
DNLPGTKVNAESV	O00300	1343.68	2	2.8598
DNLPGTKVNAESVERI	O00300	1741.91	2	2.82702
DNNKLTRVPGGLA	P07585	1354.75	2	2.79739
DNPGEHELGEPEFRYT	Q8IUX7	1889.83	3	2.64345
DNSYQVEKL	Q15782	1095.54	2	2.83266
DNTNLEKF	O15335	980.473	2	2.40404
DNTNLEKFSDGA	O15335	1310.59	2	2.37503
DPGLAVGYT	P49747	892.443	1	1.58214
DPILYRPVAV	P14618	1142.66	2	2.83824
DPLQYMRA	P02458	993.483	2	2.55066
DQLRTQVNTQAEQL	P06727	1643.84	2	3.50104
DQNVEEL	P06727	846.387	1	1.83442
DQNVEELKGRLTPY	P06727	1661.86	2	2.6745
DQRVLEKLPGL	P51888	1267.74	3	2.50771
DQTVSDNELQ	P10909	1148.51	2	2.22737
DQTVSDNELQEM	P10909	1408.59	2	3.74978
DQTVSDNELQEMS	P10909	1495.62	2	2.71165
DQTVSDNELQEMSN	P10909	1609.68	2	2.6894
DQTVSDNELQEMSNQG	P10909	1794.75	2	3.54174
DQVPDTESETRILL	P01024	1615.82	2	2.07521
DQVPDTESETRILLQ	P01024	1743.87	2	2.39064
DQYYLRVTTV	P10909	1257.65	2	3.34014
DQYYNIDVPSRT	Q92954	1470.68	2	3.02688
DQYYNIDVPSRTA	Q92954	1541.72	2	3.27057
DRFFTREPQDT	P10909	1411.66	2	2.34162
DRLAIQFGNY	P21810	1196.61	2	2.3216
DSALEIFKQ	Q15582	1050.55	2	2.06126
DSALEIFKQA	Q15582	1121.58	2	3.10262
DSALEIFKQAS	Q15582	1208.62	2	2.4542
DSDGELAPLRT	Q8IUL8	1173.58	2	3.07968
DSDPITVTVPVEV	P10909	1370.71	2	2.34886
DSDVPSGVTEV	P10909	1104.51	2	2.08637
DSGEGDFL	P02671	839.343	1	1.66485
DSGEGDFLAEGGGVR	P02671	1465.67	2	4.43932
DSGEGDFLAEGGGVRGPR	P02671	1775.83	3	2.60517
DSHSLTTNIME	P02671	1247.56	2	2.53751
DSLQASLRPHADEL	P06727	1551.78	2	2.56868
DSNKIETIPN	P51888	1130.57	2	2.18864
DSNKIETIPNG	P51888	1187.6	2	2.4137
DSNKIETIPNGYF	P51888	1497.73	2	2.85163
DSNKIETIPNGYFK	P51888	1625.83	2	3.37236
DSNVVLDTTMRGG	P49747	1364.66	2	2.1623
DSQYWRFTNDIKDA	Q92954	1758.82	2	3.28824
DSTFESKSY	P02671	1063.46	2	3.05814
DSTFESKSYK	P02671	1191.56	2	2.4843
DSTFESKSYKM	P02671	1322.6	2	2.03066
DSTFESKSYKMA	P02671	1393.63	2	3.25503
DSTVELNILSLDIES	O60494	1647.83	2	2.10178
DTASTGKTFPG	P02671	1081.52	2	2.15633
DTASTGKTFPGF	P02671	1228.58	2	2.22644
DTESQVRL	P49747	947.482	2	2.28049
DTESQVRLL	P49747	1060.57	1	1.56418
DTIPEDYETHQL	P49747	1460.66	2	2.44899
DTVDPPYPRSI	P04004	1259.63	2	2.46625
DVDEKADIAL	Q92743	1088.55	2	2.0735
DVDEKADIALI	Q92743	1201.63	2	2.33921
DVDEKADIALIKI	Q92743	1442.81	2	2.56765
DVDVSGPKV	Q09666	915.481	2	2.12283
DVMQDHFSRA	P10909	1205.54	2	2.19415
DVNNDKSISVQEL	Q9H3U7	1460.73	2	2.69175
DVVEKIAPA	Q92743	941.534	2	2.13543
DVVEKIAPAVV	Q92743	1139.67	2	2.4911
DWALPSAVGERV	Q8IUL8	1299.67	2	2.16458
DWTPAGSTGQV	O75339	1118.51	2	2.98196
DYDFGDVFPAVP	Q8IWE5	1341.59	2	2.14386
DYEDQQKQLEQV	P02671	1522.7	2	2.87684
DYPGGKGDYERLDAI	O75339	1668.79	2	2.02054
DYVSQFEGSALGKQL	P02647	1641.82	2	4.12776
DYYGDLAARL	Q16674	1156.57	2	2.28394
EAAFFDTA	P02671	871.384	1	1.6237
EAAFFDTASTGK	P02671	1244.58	2	2.6285
EAAQAQARASGP	Q8IUL8	1156.57	2	2.96371
EAGPTGARGPEGAQGP	P02458	1451.69	2	2.68738
EAPSLRPAPPPISGG	P02675	1445.77	2	2.32602
EAPSLRPAPPPISGGG	P02675	1502.8	2	2.27616
EAPSLRPAPPPISGGGY	P02675	1665.86	2	3.79435
EAPSLRPAPPPISGGGYR	P02675	1821.96	3	3.52275
EAPVPTKTKVAVDEN	Q9H1Z8	1597.84	2	3.09947
EARTTDWTPAGSTGQV	O75339	1676.79	2	3.74166
EDAVDAERL	P01024	1017.49	2	2.12865
EDGLIVTNA	Q92743	931.476	1	1.55349
EDGLIVTNAHVV	Q92743	1266.67	2	2.50439
EDIWNIRSI	P34096	1145.6	2	2.18391
EDKVLGRLV	Q99969	1028.61	2	2.27508
EDPGKQLYNVEAT	P01024	1463.71	2	2.59579
EDPMAELEIPSRS	O75339	1473.69	2	2.2236
EDQYYLRVTTV	P10909	1386.69	2	2.66408
EDSAIGPRSPYGF	Q9H1Z8	1395.66	2	2.1273
EDWNGRTSTADYA	P02679	1485.63	2	2.99475
EDYETHQLRQA	P49747	1389.65	2	2.80295
EEAPSLRPAPPPI	P02675	1373.75	2	2.91234
EEAPSLRPAPPPIS	P02675	1460.78	2	2.1037
EEAPSLRPAPPPISG	P02675	1517.8	2	2.98384
EEAPSLRPAPPPISGG	P02675	1574.82	2	2.70792
EEAPSLRPAPPPISGGG	P02675	1631.84	2	3.30397
EEAPSLRPAPPPISGGGY	P02675	1794.91	2	3.9006
EEAPSLRPAPPPISGGGYR	P02675	1951.01	3	3.71231
EEQAQQIRLQAE	P02649	1442.73	2	2.17719
EEQLTPVAEETR	P02649	1401.69	2	2.18654
EERKTLLSNLEEA	P10909	1531.8	2	2.21657
EEVPSALPRNL	P51888	1224.66	2	2.15069
EEVPSALPRNLE	P51888	1353.7	2	2.72393
EEVPSALPRNLEQ	P51888	1481.77	2	2.84338
EEVPSALPRNLEQL	P51888	1594.85	2	3.45704
EEYTKKLNT	P02647	1125.58	2	2.19727
EEYTKKLNTQ	P02647	1253.64	2	2.64504
EFVSETESRGSE	P02671	1356.59	2	2.91549
EFVSETESRGSESG	P02671	1500.65	2	2.43056
EGDAQIDPNWV	P49747	1243.56	2	2.27657
EGDFLAEGGGVR	P02671	1206.58	2	2.98271
EGDTFPLRT	O75339	1035.51	2	2.0634
EGFGHLSPTGTTE	P02679	1332.61	2	3.00705
EGLQPTVEYV	P02751	1134.57	2	2.55764
EGNPQVPVHFDG	P34096	1295.6	2	2.4063
EGPELVADSNV	P49747	1129.54	2	3.1728
EGRTNFDNDIALV	P09871	1463.72	2	2.06405
EGVQKEDIPPADLS	P01024	1497.74	2	3.06024
EHLYLNNN	P51888	1016.48	2	2.4665
EHQVVSSDFNSDT	P04406	1464.63	2	2.61551
EILRGDFSSA	P02671	1094.55	2	2.09164
EILRGDFSSAN	P02671	1208.59	2	2.57186
EILRGDFSSANN	P02671	1322.64	2	3.04606
EILRGDFSSANNR	P02671	1478.74	2	2.24888
EIPPNLPSSLV	P21810	1165.65	2	2.44233
EKALQEYRKKHREE	P10909	1843.98	3	2.71339
EKNQLEEVPS	P51888	1172.58	2	2.32791
EKNQLEEVPSALPRNL	P51888	1836.98	2	2.9275
ELDESLQV	P10909	932.461	1	1.53843
ELDESLQVAER	P10909	1288.64	2	2.96936
ELDESLQVAERL	P10909	1401.73	2	3.68419
ELDESLQVAERLT	P10909	1502.77	2	3.13378
ELEDWNGRTSTADYA	P02679	1727.75	2	4.46994
ELEEQLTPVAEETR	P02649	1643.82	2	2.58254
ELERPGGNEIT	P02671	1214.6	2	2.19147
ELERPGGNEITR	P02671	1370.7	3	2.53598
ELGGHLDQQVEEF	P06727	1500.7	2	2.62369
ELGGHLDQQVEEFR	P06727	1656.8	2	3.24264
ELHLDGNKISRVDAA	P07585	1637.87	3	2.91896
ELRAHENEITKVR	P07585	1594.87	3	2.51422
ELRAHENEITKVRKV	P07585	1822.03	3	3.01541
ELRPGEFV	Q92743	946.504	1	1.52463
ENDRQQTHMLDVM	P10909	1616.72	2	2.42581
ENEEQEYVQTVK	P04083	1495.69	2	3.15838
ENEITKVRKV	P07585	1215.71	2	2.26419
ENLLLLD	P51888	829.468	1	1.56338
ENLLLLDLQHN	P51888	1321.72	2	3.80825
ENLYLQGNRINE	Q06828	1462.73	2	3.64258
EPGESGRPGQKGEP	C9JWZ8	1424.68	2	2.16224
EPGIQLKAV	P49747	954.565	2	1.77781
EQAVETEPEPELR	P02649	1526.74	2	3.69842
EQDAPVAGLQPVER	Q14767	1508.76	2	2.94013
EQQQEQVQMLAPLES	P06727	1757.85	2	2.24903
ESFGDLSTPDA	P68871	1138.49	2	2.03271
ESFGDLSTPDAV	P68871	1237.56	2	2.07042
ESGAAGPTGPIGSRGP	P08123	1410.7	3	3.04393
ESRGSESGIFTNTK	P02671	1512.73	3	2.60823
ESRGSESGIFTNTKES	P02671	1728.81	3	2.8714
ETAKGDYPLEAV	P14618	1292.64	2	2.524
ETEPEPELRQQ	P02649	1355.64	2	2.25127
ETEPEPELRQQT	P02649	1456.7	2	2.31689
ETESRGSESGIFTNT	P02671	1614.73	2	2.06996
ETNIIPLGEV	O75339	1084.59	1	1.88518
ETPVEAQYV	Q08431	1035.5	1	1.62697
ETVAEKALQ	P10909	988.534	2	2.46232
ETVAEKALQE	P10909	1117.58	2	2.65636
ETVAEKALQEY	P10909	1280.64	2	2.96866
ETVAEKALQEYR	P10909	1436.74	2	2.68502
EVDEQMLNVQNK	A4UCT2	1446.69	2	2.83842
EVIGINTLKV	Q92743	1085.66	2	2.10417
EVISNARENIQ	P0DJI9	1272.66	2	2.93739
EVPSALPRNLEQL	P51888	1465.8	2	2.49336
EVTGKLDSDTLE	P08254	1306.64	2	2.9015
EVTGKLDSDTLEV	P08254	1405.71	2	2.24065
EWENNKEALL	Q8IUX7	1245.62	2	2.11661
EYHTEKLVTSKGDKEL	P02671	1876.97	3	3.01492
FDFMLE	P07585	801.349	1	1.50626
FDGHAGCACS	Q9P0J1	967.345	1	1.63227
FDLSHGSA	P69905	833.377	1	1.71297
FDLSHGSAQV	P69905	1060.51	1	2.18475
FDSDPITVTVPVEV	P10909	1517.78	2	2.32346
FDTASTGKTFPG	P02671	1228.59	2	2.70741
FESFGDLSTPDAV	P68871	1384.63	2	2.35886
FFESFGDLSTPDAV	P68871	1531.7	2	2.73721
FFGGGGSGGGSS	P23490	973.408	1	1.53334
FFGHGAEDSLADQA	P0DJI8	1464.64	2	2.36283
FGDLSTPDA	P68871	922.416	1	1.78963
FGDLSTPDAV	P68871	1021.49	1	1.78963
FGGPGTASRPSS	P08670	1120.54	2	2.32708
FGGPGTASRPSSS	P08670	1207.57	2	2.51674
FGHGAEDSLADQA	P0DJI8	1317.58	2	2.46585
FGKEFTPPVQA	P68871	1220.63	2	2.09692
FIVSEDGLIVTNAHVV	Q92743	1712.93	2	3.27015
FLEMIHEAQQA	P10909	1316.63	2	2.43838
FLGEAFDGARD	P0DJI8	1197.55	2	2.0287
FMETVAEKA	P10909	1025.5	2	2.43389
FPGAAFVVVSCKESQ	Q9Y4D8-4	1568.76	2	2.33708
FPGAAFVVVSCKESQS	Q9Y4D8-4	1655.8	2	2.17801
FPRVAQQPLIN	O75339	1282.73	2	2.33556
FRAVAEPGIQLKAV	P49747	1498.88	3	2.61895
FSDGLAHL	P68871	859.431	1	1.55206
FTLDDGP	P21810	764.353	1	1.57628
FTREPQDTY	P10909	1156.53	2	2.56058
FYEGPE	P49747	741.311	1	1.68466
FYEGPELVADSNV	P49747	1439.67	2	2.70194
GADGVPGKDGPRGP	P02461	1279.64	2	2.84011
GAFSDGLAHLDNL	P68871	1329.65	2	2.48857
GAFTPLV	P07585	704.4	1	1.55734
GARGIQGPQGP	P02458	1037.55	2	2.2575
GAVIASPEQL	Q6PID9	984.532	1	1.52708
GAVIASPEQLQA	P16112	1183.64	2	3.05162
GDFLAEGGGVR	P02671	1077.54	2	2.87936
GDLGIEIPAEKV	P14618	1240.68	2	2.61091
GDLSTPDAVMGNPK	P68871	1401.67	2	2.73092
GDQGAPGERGPPGSP	P08572	1378.62	2	2.73092
GDSPASSKPISI	P02751	1158.6	2	2.05207
GDSTFESKSY	P02671	1120.48	2	3.09812
GDSTFESKSYK	P02671	1248.58	2	2.17895
GDSTFESKSYKMA	P02671	1450.66	2	2.50383
GDTESQVRL	P49747	1004.5	2	2.45935
GDTESQVRLL	P49747	1117.59	2	2.2783
GEAFDGARDM	P0DJI8	1068.45	2	2.14402
GEAGPTGARGPEGAQGP	P02458	1508.71	2	2.45976
GEALGRLLV	P68871	927.559	1	1.51636
GEDQYYLRVT	P10909	1243.6	2	2.63931
GEDQYYLRVTTV	P10909	1443.72	2	2.79174
GEFVSETESR	P02671	1140.52	2	2.46259
GEFVSETESRG	P02671	1197.54	2	2.9926
GEFVSETESRGSE	P02671	1413.62	2	3.71931
GEGDFLAEGGGVR	P02671	1263.6	2	2.12649
GEKGDHGFPGSSGPRGDPGL	P02462	1923.88	3	2.72635
GEPGGKGERGAP	P02461	1111.56	2	2.38495
GEPGRDGVPGGP	P02461	1094.52	2	2.20628
GETAKGDYPLEAV	P14618	1349.66	2	2.12223
GEVGPAGSPGSNGAPGQR	P02461	1594.76	2	2.05365
GEVIGINTLKV	Q92743	1142.68	2	2.77702
GEYGAEALE	P69905	938.411	1	1.79512
GEYGAEALER	P69905	1094.51	2	3.22452
GFDEAKF	Q9H1Z8	813.381	2	2.20735
GFDEAKFE	Q9H1Z8	942.424	2	2.0513
GFDEAKFEDDI	Q9H1Z8	1285.57	2	2.43365
GFIVSEDGLIVTNAHVV	Q92743	1769.94	2	3.22085
GGDAGDAFDGFDFG	P02679	1347.52	2	2.48871
GGEALGRLL	P68871	885.515	2	2.20151
GGEALGRLLV	P68871	984.582	1	1.653
GGEELEPAPSLPRPLPA	Q8IUL8	1729.92	2	2.50079
GGEVTVEMNAAPGTD	Q2M2I5	1447.65	2	2.38363
GGFAPYY	P02461	774.346	1	1.55021
GGFAPYYG	P02461	831.371	1	1.72246
GGFGGASGSGTGFGGGSSFG	Q2M2I5	1607.68	2	2.08088
GGFTVQNEANKYQI	P02675	1568.77	2	3.05649
GGGFGGGSRGFGGASGGGY	P35527	1561.68	2	3.39957
GGGGGGGGGGGGVGGGGA	O60902	1101.47	1	1.61753
GGGGGGGLGSGGSIR	P35527	1145.57	2	2.78692
GGGGGGGLGSGGSIRSS	P35527	1319.64	2	3.32652
GGGGGGGLGSGGSIRSSY	P35527	1482.69	2	3.84213
GGGGGGGLGSGGSIRSSYS	P35527	1569.74	2	3.73358
GGGGGGLGSGGSIR	P35527	1088.55	2	3.07356
GGGGGGLGSGGSIRSS	P35527	1262.61	2	2.88283
GGGGGGLGSGGSIRSSY	P35527	1425.67	2	3.04695
GGGGGLGSGGSIR	P35527	1031.53	2	2.85721
GGGGGLGSGGSIRSSY	P35527	1368.66	2	3.20624
GGGGGPGGGGGPAGGQRS	Q9UHV5	1339.61	2	2.0666
GGGGGPGGGGGPAGGQRSL	Q9UHV5	1452.7	2	2.19124
GGGGGSFGAGGGFGSRS	P04264	1371.61	2	2.98421
GGGGLGSGGSIRSSY	P35527	1311.64	2	2.5713
GGGLGSGGSIR	P35527	917.481	2	2.39825
GGGVGGGGAGGGAGGGRSPV	O60902	1440.69	2	2.39825
GGHLDQQVEEF	P06727	1258.57	2	2.24569
GGKGDYERLDAI	O75339	1293.64	2	2.95234
GGPGTASRPSSS	P08670	1060.5	2	2.27185
GGQRQGGVVASL	O75339	1128.62	2	2.24571
GGSDADIKNFPWQV	P09871	1533.74	2	2.19539
GGSIQQYIYKQEPV	Q92954	1609.82	2	2.90911
GGSTSYGTGSETESPR	P02671	1572.69	2	2.69367
GGSVQGDYYGDLAARL	Q16674	1641.79	2	3.90243
GGVGGGGAGGGA	O60902	773.36	1	1.57153
GHGAEDSLADQA	P0DJI8	1170.51	2	2.24744
GHGKKVADALTNA	P69905	1281.69	2	3.03263
GHGKKVADALTNAV	P69905	1380.76	2	2.10612
GILNPSQPGQSSSSSQT	Q15517	1674.8	2	2.85794
GIPKDLPETLNEL	P21810	1438.78	2	2.48916
GIQGPQGP	G8JLI4	753.389	1	1.62672
GIQLKAVKS	P49747	943.597	2	2.34326
GISFAIPSDKIK	Q92743	1275.73	2	2.49184
GKEFTPPVQA	P68871	1073.56	2	2.81063
GKTSESGELHGL	P02766	1214.6	3	2.5593
GKTSESGELHGLT	P02766	1315.65	2	3.08424
GKTSESGELHGLTT	P02766	1416.7	2	2.72126
GKVGAHAGEYGAEALER	P69905	1714.85	3	3.30214
GLEVTGKLDSDTLE	P08254	1476.75	2	3.21198
GLGSGGSIRSS	P35527	977.503	2	2.25257
GLIKGSGTAEV	P14618	1031.57	2	2.662
GLNNLAKL	P07585	842.514	2	2.34699
GLPSALEQL	Q06828	927.518	1	1.66498
GLQNPCSTATPGPPLG	Q02080	1509.72	2	2.33625
GNAEDSPDQSGIVADKS	O95631	1689.76	2	3.95332
GNEKIHLI	P02679	923.534	2	2.29676
GNPGTDGIPGAKGSAGAPGI	G8JLI4	1693.85	2	2.21099
GPDPLQYMRA	P02458	1147.56	2	2.21099
GPFTDVRAA	P02751	933.479	2	2.26714
GPGEQLRNA	P49747	941.48	2	2.01669
GPPGAAGAPGP	P08123	848.427	1	2.5538
GPPGEKGEPGDDGP	P02458	1308.57	2	2.32265
GPPGKDGTSGHPGP	P02461	1260.6	2	2.37785
GPPGPVGP	P02458	677.362	1	1.7993
GPPGSAGPPGSPGP	P05997	1131.54	1	2.00757
GPPGVPGP	Q17RW2	677.364	1	1.60939
GPPPPPPGKPQGPPP	P02810	1416.76	2	2.76636
GPRGPMGSEGVQGPP	Q14031	1422.67	2	2.76636
GPSGPRGPPGP	G8JLI4	975.504	2	2.24475
GPTGARGPEGAQGP	P02458	1251.61	2	2.2897
GPTGKQGDRGEAGAQGP	G8JLI4	1582.76	2	3.43111
GPVGPVGARGP	D3DTX7	963.538	2	2.02428
GQPRQYNVGP	P02751	1115.56	2	2.81203
GQQGNSLEEVVHA	P02751	1367.65	2	2.43071
GREESPLLIGQQ	P02751	1326.71	2	2.4078
GRLTPYADEFKVKIDQT	P06727	1981.03	3	3.53195
GRSSELRPGEFV	Q92743	1333.69	2	2.05506
GSGGGSYGSGGGGGGHGSY	P04264	1514.59	2	2.44264
GSGGSIRSSY	P35527	970.46	2	2.28514
GSGPFTDVRAA	P02751	1077.54	2	2.50331
GSLAGQPLQERAQ	P02649	1354.71	2	3.01067
GSVGDPGLPGLPGTPGA	P29400	1448.75	2	2.1335
GTSAACVEFKCSGML	Q8IUL8	1503.68	2	2.05423
GVANALAHK	P68871	880.501	2	2.55039
GVDFEGTFHVNTV	P49747	1421.67	2	3.01711
GVRPSQGGEAPREV	P02751	1438.75	3	3.44234
GVSLFSNPV	P07585	919.493	2	2.75493
GVTQAFPHTEEE	Q6UX71	1344.61	2	2.57077
HAGEYGAEALER	P69905	1302.61	2	2.56529
HDFSSDLENVPH	P51888	1396.62	2	2.58617
HDFSSDLENVPHL	P51888	1509.7	2	2.65256
HDFSSDLENVPHLRYL	P51888	1941.95	3	3.64133
HDNFGIVEG	P04406	987.451	1	1.66705
HENEITKV	P07585	969.501	2	2.12984
HENEITKVRKV	P07585	1352.77	3	3.28709
HFDLSHGSAQV	P69905	1197.56	2	2.55106
HFDLSHGSAQVK	P69905	1325.66	3	3.53599
HFGKEFTPPVQA	P68871	1357.69	2	2.60494
HFHSPAFQHPPT	P10909	1402.67	3	2.54459
HGNQITSDKV	Q06828	1098.56	2	2.03905
HHFGKEFTPPVQA	P68871	1494.76	2	2.02643
HISRIPPG	P51888	876.508	2	2.12626
HISRIPPGVFS	P51888	1209.68	2	2.20656
HISRLPPG	P51888	876.508	2	2.1254
HIVAPKNQLIEL	Q9UKZ9	1374.81	2	2.54078
HLDGNKISRVDAA	P07585	1395.74	3	2.69023
HLDNNKLTRVPGGLA	P07585	1604.89	3	2.78102
HLEANPDTGVLTV	P02751	1365.71	2	2.36324
HLRKVPDGLPSALEQ	Q06828	1659.92	2	2.25061
HLSHNRISSVPA	P51888	1317.7	2	2.33431
HLTPEEKSA	P68871	1011.51	2	2.39576
HLTPEEKSAVT	P68871	1211.63	2	2.70537
HLTPEEKSAVTA	P68871	1282.67	2	2.90236
HLTPEEKSAVTAL	P68871	1395.75	2	2.04564
HLTPEEKTAVNA	P02042	1309.68	2	2.43061
HNDIRVL	O15335	866.489	2	2.08914
HNNNISVV	P07585	896.46	1	1.50834
HPDEAAFFDTA	P02671	1220.52	2	2.02803
HPPEASVQIHQV	Q14767	1341.69	2	2.60386
HQLYLDSNK	P51888	1117.57	2	2.14101
HQLYLDSNKIETIPN	P51888	1784.92	2	3.60409
HRHPDEAAFFDTASTGK	P02671	1886.89	3	3.9758
HSKTYHFPKTVTQ	O00300	1573.82	3	2.66513
HTEKLVTSKGDKEL	P02671	1584.86	3	3.32517
HTEKLVTSKGDKELR	P02671	1740.97	3	2.99459
HTGDTESQVRL	P49747	1242.61	2	2.90897
HTGDTESQVRLL	P49747	1355.7	3	2.87336
HTSDSDVPSGVTEV	P10909	1429.65	2	3.44577
HTSDSDVPSGVTEVV	P10909	1528.72	2	3.07046
HVDDMPNALSA	P69905	1169.52	1	2.2804
IDELFQDR	P10909	1035.51	2	2.81104
IDNSYQVEKL	Q15782	1208.62	2	2.79438
IENEEQEYVQTVK	P04083	1608.78	2	4.71285
IEVSEDGTKASAATT	P07093	1479.72	2	2.387
IGDNLREL	P06727	929.506	2	2.59245
IGDNLRELQQ	P06727	1185.63	2	2.53554
IGPSQTHTI	Q92954	953.504	2	2.06188
IGPSQTHTIRI	Q92954	1222.69	2	3.46977
IGRHTGII	Q6V0I7	866.514	2	2.04501
IHEAQQAMDI	P10909	1155.55	2	2.38722
IIDELFQDRF	P10909	1295.67	2	2.08724
IKLTTGKEAAL	Q8NI47	1144.69	2	2.40444
IKSSKNSAANRELQ	Q92954	1545.83	3	2.86126
ILRGDFSSANN	P02671	1193.6	2	2.3993
ILRGDFSSANNR	P02671	1349.69	2	2.05293
INDGDKPKVQV	P08107	1212.66	2	2.95808
INETSQHHDDLE	P08670	1437.63	2	2.30839
INQLLAERSLAPT	P19823	1425.8	2	2.36613
INTPLTTTSGNLHGQP	P05089	1650.85	2	2.3043
INTPLTTTSGNLHGQPVS	P05089	1836.95	2	3.03267
IPGFAGADGGPGPRG	P08572	1325.65	2	2.1564
IPKDLPETL	P21810	1025.59	2	2.08358
IPKDLPETLNEL	P21810	1381.76	2	2.33308
IPPGVFS	P51888	716.4	1	1.61985
IPPGVFSKL	P51888	957.578	1	1.87192
IPPGVFSKLE	P51888	1086.62	2	2.17898
IPPGVFSKLEN	P51888	1200.66	2	2.53313
IPPGVFSKLENL	P51888	1313.75	2	3.19074
IPPNLPSS	P21810	824.452	1	1.77147
IPPNLPSSLV	P21810	1036.6	1	1.7917
IPSPIDT	Q92954	742.398	1	1.58444
ISKVSPGAFTPLV	P07585	1315.76	2	2.73917
ITTRSGQTLSKV	Q92954	1290.74	2	3.21452
IVSEDGLIVTNAH	Q92743	1367.72	2	3.47947
IVSEDGLIVTNAHVV	Q92743	1565.86	2	4.43422
IVSKKNKDIVTV	P07093	1343.83	2	2.48246
IVSKKNKDIVTVANA	P07093	1599.94	2	2.68749
KAKIDQNVEEL	P06727	1286.7	2	2.31223
KAVKSSTGPGEQLRNA	P49747	1642.89	3	3.23601
KDALSSVQESQV	P02656	1290.66	2	2.56217
KFMETVAEKA	P10909	1153.6	2	2.0984
KGAQGERGPVGSSGPKGSQG	P05997	1840.92	3	3.34076
KGFGGLTGQ	Q92954	864.458	1	2.87413
KGTFTLHVPQDTERL	O75339	1741.93	3	2.93217
KIDQNVEEL	P06727	1087.56	2	2.06135
KIDQNVEELK	P06727	1215.66	2	2.67512
KIEVSEDGTKASAATT	P07093	1607.81	2	3.48259
KILQGNENGNF	Q08554	1233.63	2	2.07103
KKNKDIVTVANA	P07093	1300.76	2	2.24555
KLKLMLQ	Q9H1Z8	873.562	2	2.32099
KLTGIPKDLPETL	P21810	1424.84	2	2.93494
KLTGIPKDLPETLNEL	P21810	1781.01	2	2.43297
KNPKFMETVAEKA	P10909	1492.79	3	3.29244
KPDTFHGLKNL	P51888	1269.7	3	2.89183
KPPIPLDL	P51888	892.55	1	1.62497
KPPIPLDLM	P51888	1023.59	2	2.02331
KPVDPDGPENGPP	Q08554	1318.63	2	2.822
KPVPDLVPGNF	P02671	1182.66	2	2.27307
KPVPDLVPGNFK	P02671	1310.75	2	2.57589
KSSTGPGEQL	P49747	1003.51	2	2.12452
KSSTGPGEQLRNA	P49747	1344.69	2	3.48142
KSVPKEISPDTT	P21810	1301.7	2	2.40248
KTSESGELHGL	P02766	1157.58	2	2.05439
KVEQAVETEPEPEL	P02649	1597.8	2	3.03921
KVEQAVETEPEPELR	P02649	1753.9	2	4.96305
KVPDGLPSALEQL	Q06828	1366.76	2	2.65214
KVPQVSTPTLVEVSR	P02768	1639.94	3	3.94416
KVVAGVANAL	P68871	941.578	2	2.82595
LDELPRAVAT	O95025	1084.6	2	2.13704
LDESLQV	P10909	803.412	1	1.72375
LDESLQVAER	P10909	1159.6	2	2.31496
LDESLQVAERL	P10909	1272.69	2	2.87292
LDGNYLKPPIPL	P51888	1339.77	2	2.06174
LDGNYLKPPIPLD	P51888	1454.79	2	2.10688
LDSNKIETIPN	P51888	1243.65	2	2.85033
LEEVPSALPRN	P51888	1224.66	2	2.86585
LEEVPSALPRNLEQL	P51888	1707.93	2	2.37474
LEEYTKKLNTQ	P02647	1366.73	2	2.50852
LEKLPGLVFL	P51888	1128.71	2	2.07949
LEMIHEAQQA	P10909	1169.57	2	2.30787
LEVTGKLDSDTLE	P08254	1419.73	2	2.9256
LFETPVEA	Q08431	905.464	1	1.5448
LGEAFDGARDM	P0DJI8	1181.53	2	3.38912
LGNAEDSPDQSGIVADKS	O95631	1802.85	2	4.97404
LLDLQNNKITEI	P07585	1413.8	2	2.12682
LNGDKAEALEV	P24821	1158.61	2	2.1274
LNNNSIEKI	P51888	1044.57	2	2.28357
LNQGREIVQT	P49747	1157.63	2	2.1511
LPAEFTPAVHA	P69905	1152.6	2	2.54479
LPPTII	O60494	653.425	1	1.50777
LPVLPPKLT	P20774	977.638	2	2.1346
LQAKLDNLQQEID	P04264	1527.8	2	2.06894
LQHNEIQEV	Q06828	1109.56	2	2.20716
LQHRPQV	P49747	877.501	2	2.02414
LRPAPPPISGGGY	P02675	1281.7	2	2.37261
LSDGVFKPDT	P51888	1078.55	2	2.90572
LSPYSYSTTAVVTNPKE	P02766	1856.93	2	4.30833
LSRSGGGGGGGLGSGGSIRSSY	P35527	1925.95	3	3.74867
LTGIPKDLPETLNE	P21810	1539.83	2	2.64836
LTGIPKDLPETLNEL	P21810	1652.91	2	2.25212
LTPEEKSAVTA	P68871	1145.6	2	2.23099
LTTGKEAALSYG	P14555	1210.63	2	2.12663
LTYNPDESSKPNM	P02679	1495.67	2	2.47256
LVDNLPGTKVNAESV	O00300	1555.84	2	2.47423
LVNEVTEFAK	P02768	1149.62	2	2.07671
LWHTGDTESQV	P49747	1272.59	2	2.47524
LYLDSNKIETIPN	P51888	1519.8	2	2.68414
MGIPGASGPIGPG	H0YHY3	1110.55	2	2.0435
MGNPKVKAHGKKV	P68871	1393.81	3	2.66799
MGPPGMQGDKGLKGH	Q17RW2	1509.72	2	2.49992
MNSDPGLAV	P49747	903.425	1	1.55615
MNSDPGLAVGYT	P49747	1224.56	2	2.02546
MPPRVPT	Q7Z4B2	797.433	1	1.52504
MPPRVPTA	P51888	868.475	2	2.12341
MPPRVPTAIHQ	P51888	1246.68	2	2.90484
MPPRVPTAIHQL	P51888	1359.76	2	2.45846
MTEDAVDAERL	P01024	1249.57	2	2.47531
NADSLQASLRPHADEL	P06727	1736.86	2	3.61446
NAEDSPDQSGIVADKS	O95631	1632.75	2	3.11765
NAGEDPGLAR	P81605	999.486	2	2.17519
NANTFISPQ	P08493	991.483	1	2.17519
NANTFISPQQR	P08493	1275.64	2	2.76566
NDEGDTFPLRT	O75339	1264.58	2	2.91286
NDIKDAGYPKPI	Q92954	1330.71	2	2.17046
NDKFTPSEQVEG	Q8IUL8	1350.62	2	3.04883
NDKSISVQEL	Q9H3U7	1132.59	2	2.06058
NDNEEGFFSA	P02675	1129.45	1	2.25197
NEERKTLLSNLEEA	P10909	1645.84	2	2.50909
NEERKTLLSNLEEAK	P10909	1773.94	3	2.71232
NEFGYSNR	P04406	986.434	2	2.01584
NEITKVRKV	P07585	1086.66	2	2.32825
NEKIHLI	P02679	866.513	2	2.18791
NFSKLQ	Q06828	736.4	1	1.62027
NIDVPSRTA	B3KQ20	972.512	2	2.02833
NIDYPGGKGDYERLDAI	O75339	1895.92	2	2.89609
NIEQI	P13645	616.332	1	1.56737
NIGFPGPKGPTGDPG	P08123	1410.7	3	3.19848
NIIVEAL	B7ZLF0	771.462	1	1.5547
NIRKPDGYDY	Q92954	1240.6	2	2.0664
NKDIVTVANA	P07093	1044.57	2	2.37779
NKISKVSPGAFTP	P07585	1345.74	2	2.10659
NKISKVSPGAFTPL	P07585	1458.83	2	3.71219
NKISKVSPGAFTPLVK	P07585	1686	3	2.70867
NKISKVSPGAFTPLVKL	P07585	1799.08	3	3.78059
NKLKLMLQ	Q9H1Z8	987.605	2	2.12442
NLAFIRL	P51888	846.521	1	1.62938
NLAHNI	P51888	681.369	1	1.60618
NLDGEVIGINTLKV	Q92743	1484.83	2	2.73448
NLDGEVIGINTLKVT	Q92743	1585.88	2	2.70271
NLDPIPKNI	P19823	1023.59	2	2.20199
NLDSLPLVDTHS	P08670	1310.66	2	3.03541
NLEKETEGL	P02647	1032.52	2	2.07571
NLENLY	Q06828	765.374	1	1.59079
NLENLYLQ	Q06828	1006.52	1	1.57973
NLENLYLQGNR	Q06828	1333.69	2	3.21917
NLENLYLQGNRINE	Q06828	1689.85	2	3.3614
NLEPRTGFLSN	O75339	1247.64	2	2.15186
NLEQL	P51888	616.332	1	1.54006
NLLLLDLQHN	P51888	1192.67	2	2.19917
NLQRNNFPVLA	O15335	1285.7	2	2.49632
NLRETNLD	P08670	974.494	2	2.03498
NLYLQGNRINE	Q06828	1333.68	2	3.17474
NNDKSISVQEL	Q9H3U7	1246.63	2	2.99723
NNFITELPVES	P51888	1262.63	2	2.22294
NNKISKVSPGA	P07585	1114.62	2	2.0111
NNKISKVSPGAFTP	P07585	1459.79	2	2.84153
NNKISKVSPGAFTPLV	P07585	1671.94	2	4.35635
NPDESSKPNM	P02679	1118.48	2	2.22375
NPFINR	P08493	760.41	1	1.66562
NPFRAVAEPGIQL	P49747	1411.77	2	2.56667
NPFRAVAEPGIQLKAV	P49747	1709.98	2	3.6152
NPKFMETVAEK	P10909	1293.66	2	2.93865
NPKFMETVAEKA	P10909	1364.69	2	3.3464
NPLSLEEL	P07093	914.485	1	1.73154
NQESPKATGVFT	P02751	1278.64	2	2.64928
NQGSKYVNKEIQNA	P10909	1592.81	3	2.70657
NQLEEVPSALPR	P51888	1352.72	2	2.68253
NQLEEVPSALPRNL	P51888	1579.86	2	2.80772
NQLEEVPSALPRNLEQL	P51888	1950.04	2	2.10791
NQLKELPEK	P07585	1098.62	2	2.21065
NQLQKIPPVNT	Q06828	1251.7	2	2.05293
NRGDSTFESKSY	P02671	1390.63	2	2.9761
NRGDSTFESKSYK	P02671	1518.72	3	4.05529
NRGDSTFESKSYKMA	P02671	1720.8	3	3.50693
NRISSVPAINNRLEHL	P51888	1833.01	3	3.29948
NSDPGLAVGYT	P49747	1093.52	2	2.46378
NSGKVDIV	P04406	831.457	2	2.04443
NSHVVGAYQ	Q9P0J1	974.46	1	1.62347
NTFISPQQR	P08493	1090.57	2	2.62142
NTRTNEKVELQE	B3KRK8	1460.73	2	2.1602
NTRTNEKVELQELN	P08670	1687.86	2	2.91954
NVDEVGGEALGR	P68871	1215.6	2	3.17699
NVDEVGGEALGRL	P68871	1328.68	2	3.24132
NVDEVGGEALGRLLV	P68871	1540.84	2	3.67412
NVIEGPVFRPGSKTY	Q02413	1663.88	2	2.66769
NVKENIQDNISL	P19823	1386.73	2	2.11455
NVRTATESFASDPI	P14618	1507.75	2	2.0327
NYLKPPIPLDL	P51888	1282.75	2	2.35661
NYPVYGETTQV	Q92954	1270.59	2	2.30756
PDESSKPNMIDAATL	P02679	1588.76	2	3.16184
PDESSKPNMIDAATLK	P02679	1716.85	3	4.27434
PDQADVDHDFVG	P49747	1314.57	2	2.66719
PDSVTPTY	P21810	879.411	1	1.67113
PDVDIKGP	Q09666	840.45	2	2.10867
PEGKLGPLGAPG	P05997	1092.61	2	2.09257
PEIPFGE	P02458	788.387	1	1.57179
PFRAVAEPG	P49747	943.503	2	2.35589
PFRAVAEPGIQLKAV	P49747	1595.92	3	3.37497
PFTDVRAA	P02751	876.46	2	2.1033
PGIQLKAV	P49747	825.524	2	2.15098
PGLQLKAV	P49746	825.524	2	2.15098
PGMKGDKGELGSPGAP	P29400	1497.74	2	2.24042
PGMNGQKGEPGLPGAVGQ	C9JWZ8	1693.82	2	2.00796
PGSPRPGSTGTWN	P02671	1313.63	2	2.70222
PGSPRPGSTGTWNPGSSER	P02671	1926.9	3	3.02929
PGSSGTGGTATWKPGSSGP	P02671	1688.79	2	4.28429
PGSSGTGGTATWKPGSSGPG	P02671	1745.82	2	3.01821
PITVTVPVEV	P10909	1053.62	1	1.56108
PLGEGPVSNTV	Q7Z7G0	1069.56	1	1.82374
PLGQQQPAPRT	Q14767	1192.65	2	2.6376
PLPEFTE	P05997	832.409	1	1.63932
PPPGCDPSGLGEALP	Q02080	1406.67	2	2.64019
PPPISGGGY	P02675	844.423	1	1.95258
PSIFAKPAD	O75339	945.509	2	2.09795
PSIFAKPADTL	O75339	1159.64	2	2.11469
PSIFAKPADTLE	O75339	1288.68	2	2.38042
PSLRPAPPPISGGGY	P02675	1465.78	2	2.46919
PTGARGPEGAQGP	P02458	1194.59	2	2.92072
PVPYWEVQPA	P21810	1185.6	2	2.15857
QAAVGTSAAPVPSDNH	P02649	1521.73	2	2.6277
QDLLLLD	P08107	829.468	1	1.5164
QGGRPQGPPQGQSPQ	P02810	1518.74	2	2.69757
QMSLSGPQCLCVTTE	Q685J3	1596.72	2	2.69757
QNKFISSPFLASE	Q9H6P5	1467.74	2	2.22262
QTVSDNELQEM	P10909	1293.56	2	2.06011
RAHENEITKVRKV	P07585	1579.9	3	2.9062
RAVAEPGIQLKAV	P49747	1351.81	2	2.33526
RDADDLQKRLA	P02649	1300.7	3	2.66545
RDGQVINETSQHHD	P08670	1635.75	3	2.83777
REAPVPTKTKV	Q9H1Z8	1225.73	3	2.53285
REEAPSLRPAPPPISG	P02675	1673.9	2	3.53432
REEAPSLRPAPPPISGGGY	P02675	1951.01	3	3.28474
REGPVSEPEPG	Q8IWE5	1153.55	2	2.3763
RFYEGPELV	P49747	1109.56	2	2.00959
RFYEGPELVADSNV	P49747	1595.77	2	3.86073
RLDGNYLKPPIPL	P51888	1495.87	2	2.32259
RLSKELQAAQA	P02649	1214.69	2	3.19659
RPAPPPISGGGYR	P02675	1324.72	2	2.17435
RPPILAPSET	Q8IUX7	1080.6	2	2.29327
RPQGPPQGQSPQ	P02810	1276.64	2	2.5864
RQGVDADINGL	P35527	1157.59	2	2.5864
RSGGGFSSGSAGIIN	P04264	1366.68	2	2.42055
RSGGGGGGGLGSGGSIRSS	P35527	1562.77	2	2.21925
RSGGGGGGGLGSGGSIRSSY	P35527	1725.83	3	3.09233
RSKYSLL	Q6V0I7	866.514	3	2.83757
RSTPLGQQQPAPRT	Q14767	1536.83	2	2.03542
RTQVNTQAEQL	P06727	1287.67	2	2.28675
RVQPGKKNPSIFAKPA	O75339	1738.02	3	2.90519
SAFAGLGPRE	P02458	1004.52	2	2.23122
SAIQLGNY	P07585	865.44	1	1.72738
SASDTVSGFRV	P02751	1125.55	2	2.29473
SDGDPTVGEL	P19823	989.446	1	1.57999
SDGDPTVGELKLS	P19823	1317.65	2	3.27249
SDGLAHLDNL	P68871	1054.51	2	2.25044
SDGVFKPDT	P51888	965.46	2	2.45363
SDGVFKPDTF	P51888	1112.53	1	1.75776
SDGVFKPDTFHG	P51888	1306.6	2	2.1677
SDGVFKPDTFHGLKN	P51888	1661.83	3	3.46507
SDKIKKFLT	Q92743	1079.65	2	2.04043
SDLENVPH	P51888	910.43	2	2.26584
SDLENVPHL	P51888	1023.52	2	2.54466
SDLGLKSVPKEISPDTT	P21810	1786.95	2	2.78412
SDLHAHKLRVDPV	P69905	1486.82	3	3.3289
SDPGLAVGYT	P49747	979.476	1	1.8996
SDSDVPSGVTEV	P10909	1191.54	1	1.64278
SEDGLIVTNAH	Q92743	1155.57	2	2.06103
SEDGLIVTNAHV	Q92743	1254.64	2	2.19564
SEDGLIVTNAHVV	Q92743	1353.7	2	3.56484
SEDGTKASAATTAI	P07093	1322.65	2	3.67111
SEDGTKASAATTAIL	P07093	1435.73	2	3.11595
SEDGTKASAATTAILI	P07093	1548.82	2	2.87107
SEDKVLGRLV	Q99969	1115.65	2	2.04411
SEGTKAVTKYT	Q96A08	1184.62	2	2.46106
SEKAKPALEDL	P02647	1200.64	2	2.24083
SEKAKPALEDLRQ	P02647	1484.81	3	2.93742
SEKAKPALEDLRQG	P02647	1541.83	3	3.01347
SELEEQLTPVAEET	P02649	1574.75	2	3.1751
SELRPGEFVVAI	Q92743	1316.72	2	2.25218
SEPDPSHTLEERV	Q9H3U7	1495.71	2	2.04811
SESGELHGL	P02766	928.44	2	2.68843
SESGELHGLT	P02766	1029.49	1	1.69761
SESGELHGLTTEE	P02766	1388.62	2	2.67981
SESGIFTNTKE	P02671	1212.58	2	2.1688
SETESRGSESGIFT	P02671	1486.67	2	2.81464
SETESRGSESGIFTNT	P02671	1701.76	2	2.97367
SEVKQLI	P02679	816.484	2	2.1291
SEVKQLIK	P02679	944.578	2	2.34616
SFGDLSTPDAV	P68871	1108.52	2	2.0999
SGAPGEDGRPGPPGP	P02458	1347.63	2	2.46671
SGEGDFLAEGGGVR	P02671	1350.63	2	3.52842
SGEGDFLAEGGGVRGP	P02671	1504.71	2	3.22193
SGETAKGDYPLEAV	P14618	1436.69	2	2.24461
SGGGGGGGLGSGGSIR	P35527	1232.6	2	2.37116
SGGGGGGGLGSGGSIRSS	P35527	1406.66	2	2.81615
SGGGGGGGLGSGGSIRSSY	P35527	1569.73	2	2.50623
SGGGGGGSSVGG	P23490	835.357
SGIGTLDGF	P02671	866.427	1	1.84422
SGKTSESGELHGL	P02766	1301.64	3	3.64311
SGKTSESGELHGLT	P02766	1402.68	2	2.96647
SGKTSESGELHGLTT	P02766	1503.73	2	3.46579
SGPAGARGIQGP	P02458	1067.56	2	2.70303
SGPAGARGIQGPQ	P02458	1195.62	2	2.04521
SGPAGARGIQGPQGP	P02458	1349.7	2	2.75182
SGPFTDVRAA	P02751	1020.51	2	2.77637
SGPGAAGPITESSGFLA	Q15782	1518.75	2	2.52031
SGSGPFTDVRAA	P02751	1164.57	2	3.195
SGVAVGGLA	P02461	730.412	1	1.77298
SGVSLFSNPV	P07585	1006.52	2	2.5397
SHFNPLSLEEL	P07093	1285.64	2	2.84311
SHGRESKPLTAQQT	B7ZLF0	1539.79	2	3.18751
SHNRISSVPA	Q7Z4B2	1067.56	2	2.03324
SHNSLTNNGLA	Q06828	1127.55	2	2.64135
SHNSLTNNGLASN	Q06828	1328.62	2	2.88541
SHTSDSDVPSGVTE	P10909	1417.61	2	2.20679
SHTSDSDVPSGVTEV	P10909	1516.68	2	3.53113
SHTSDSDVPSGVTEVV	P10909	1615.75	2	2.98418
SIHPDTGVITTTTP	Q08554	1439.74	2	2.07355
SISGPGVDKEP	Q08554	1085.55	2	2.29632
SISGPGVDKEPF	Q08554	1232.61	2	2.29087
SISGPGVDKEPFN	Q08554	1346.66	2	2.99102
SKDQYYNIDVPSRT	Q92954	1685.82	3	2.68605
SKEKEVVLL	P16112	1044.63	2	2.68968
SKKNKDIVTV	P07093	1131.67	2	2.38957
SKKNKDIVTVANA	P07093	1387.79	2	2.25271
SKYVNKEIQNA	P10909	1293.68	2	2.29866
SLAELGGHLDQQVEEF	P06727	1771.85	2	3.01305
SLAGEELQAVES	O75339	1232.6	2	2.13846
SLAGQPLQERAQ	P02649	1297.68	2	2.95537
SLDKFLASV	P69905	979.55	2	2.02346
SLEEVVHA	P02751	883.457	2	2.20213
SLEEVVHADQ	P02751	1126.54	2	2.22545
SLEEVVHADQS	P02751	1213.58	2	3.24607
SLFREQDAPVAGLQPV	Q14767	1726.92	2	2.51894
SLFSNPV	P07585	763.401	1	1.69847
SLGSALRPS	P08670	887.495	2	2.32856
SLGSALRPSTS	P08670	1075.57	2	2.09356
SLKAATIKAEFV	O75339	1277.75	2	2.7071
SLKGLNNLA	P07585	929.545	2	2.42278
SLKGLNNLAKL	P07585	1170.73	2	2.29818
SLNLRETNLD	P08670	1174.6	2	2.50223
SLPGGAPASGAA	O75339	955.483	1	1.61832
SLRDQPGTVAT	Q8IUL8	1144.6	2	2.4047
SLRDQPGTVATSDA	Q8IUL8	1417.7	2	2.29538
SLRPAPPPISGGGY	P02675	1368.73	2	3.53893
SLRPAPPPISGGGYR	P02675	1524.83	2	3.05925
SLTFEEAQQA	P16112	1123.53	1	1.6105
SLTSSKAKEL	Q92743	1063.6	2	2.86742
SLTSSKAKELK	Q92743	1191.69	2	2.72247
SLYASSPGGVYATRS	P08670	1515.75	2	3.54604
SNKIETIPN	P51888	1015.55	2	2.14391
SNNAKEAVEHL	P06727	1211.61	2	2.00584
SNQGSKYVNKEIQ	P10909	1494.76	3	2.56573
SNQGSKYVNKEIQNA	P10909	1679.84	2	2.89882
SPAAGTVQGRVPS	O75339	1226.65	2	2.33309
SPAFQHPPTEFI	P10909	1370.68	2	3.03818
SPFSPPSPARRITEV	Q92954	1640.88	2	2.42257
SPGAFTPLVK	P07585	1016.58	2	2.06494
SPGAFTPLVKLE	P07585	1258.71	2	2.67592
SPYEPLNF	P10909	966.455	1	1.78771
SQFEGSALGKQL	P02647	1264.66	2	3.00089
SQTHTIRI	Q92954	955.533	2	2.19822
SRKNPKFMETVAEKA	P10909	1735.92	3	3.1033
SRSGGGGGGGLGSGGSIR	P35527	1475.74	3	2.81593
SRSGGGGGGGLGSGGSIRSS	P35527	1649.8	3	3.46298
SRSGGGGGGGLGSGGSIRSSY	P35527	1812.86	3	4.27428
SRSGGGGGGGLGSGGSIRSSYS	P35527	1899.9	3	3.74039
SSDLENVPH	P51888	997.463	2	2.61992
SSGSGPFTDV	P02751	953.425	1	1.69216
SSGSGPFTDVRA	P02751	1180.56	2	3.10789
SSGSGPFTDVRAA	P02751	1251.6	2	3.62963
SSGSVGESSSKGP	P13645	1165.53	2	2.14134
SSPGGVYATRSSA	P08670	1239.6	2	2.51236
SSSGSVGESSSKGP	P13645	1252.57	2	2.45849
SSSHHPGIAEFPSRGK	P02671	1693.85	3	2.7616
SSSKGSLGGGF	P13645	983.481	2	2.70616
SSSKGSLGGGFSSGGFSGGS	P13645	1706.77	2	5.21166
SSSKGSLGGGFSSGGFSGGSF	P13645	1853.83	2	2.87018
SSSSGSVGESSSKGP	P13645	1339.6	2	2.37772
SSSYSKQFTSST	P02671	1309.6	2	2.37772
SSTGPGEQL	P49747	875.412	2	2.01729
SSTGPGEQLRN	P49747	1145.56	2	2.00792
SSTGPGEQLRNA	P49747	1216.59	2	2.4001
SSVPGVRLLQ	P08670	1055.62	2	2.04009
SSYSKQFTSST	P02671	1222.56	2	2.45117
STATAAQTDLNFIN	O75339	1466.71	2	2.38295
STESADPRVSEPV	Q7Z7G0	1373.66	2	2.60578
STFESKSY	P02671	948.431	2	2.1821
STGPGEQLRN	P49747	1058.53	2	2.10325
STGPGEQLRNA	P49747	1129.56	2	2.50644
STPAQSPAAGTVQGRVPS	O75339	1710.88	2	3.15601
STPLGQQQPAPR	Q14767	1279.68	2	3.2759
STPLGQQQPAPRT	Q14767	1380.72	2	3.15282
STPVVIQQETTGTPR	P02751	1613.86	2	2.78748
STTAVVTNPKE	P02766	1146.6	2	2.06143
STVLTSKY	P69905	898.489	2	2.49929
STVLTSKYR	P69905	1054.59	2	2.21098
STVSDVPRDLEV	P02751	1316.67	2	2.22684
STVSDVPRDLEVV	P02751	1415.75	2	2.15207
SVDGSRLMQE	H0YHY3	1121.53	2	2.31703
SVDLRAPGSAEQLQVGP	Q8IUL8	1723.9	2	2.65041
SVGLEGPDVDLQGP	Q09666	1382.68	2	2.30557
SVLVDNLPGTK	O00300	1142.64	2	2.22828
SVLVDNLPGTKVNAESV	O00300	1741.94	2	4.06464
SVPKEISPDTT	P21810	1173.6	2	2.47774
SVYAQNPSGESQPLVQT	P02751	1804.88	2	3.0404
SWERSTTPDIT	P02751	1292.62	2	2.23617
SYNRGDSTFESKSY	P02671	1640.72	2	2.12992
SYSTTAVVTNPKE	P02766	1396.7	2	3.7069
TAGGPGLKGNEGPS	H0YHY3	1241.6	2	2.12563
TAKYKNWPESV	Q92954	1322.67	2	2.56836
TDDEIEEF	Q8IUX7	997.399	1	1.72654
TDLKEPLKV	P07093	1042.61	2	2.07631
TEDAVDAERL	P01024	1118.54	2	2.95172
TEHQVVSSDFNSDTHSST	P04406	1977.85	3	2.61323
TEKLVTSKGDKEL	P02671	1447.81	3	3.15939
TESADPRVSEPV	Q7Z7G0	1286.63	2	2.51779
TESQVRLL	P49747	945.54	2	2.29608
TETIVENLKPNT	Q7Z7G0	1358.71	2	2.30016
TGARGPEGAQGP	P02458	1097.53	2	2.30263
TGDTESQVRL	P49747	1105.55	2	3.53747
TGDTESQVRLL	P49747	1218.63	2	2.91238
TGEKVPEITRT	P24821	1230.67	3	2.59561
TGIPKDLPETLNE	P21810	1426.75	2	2.62551
TGIPKDLPETLNEL	P21810	1539.83	2	3.08562
TGKEAALSYG	P14555	996.502	2	2.01415
TGLQEVEVKAA	P01024	1144.63	2	2.24115
TGPGEQLRN	P49747	971.493	2	2.36082
TGPGEQLRNA	P49747	1042.53	2	2.9426
TGVVTQGASRL	Q08431	1088.61	2	2.81644
TIEGLQPTVEYV	P02751	1348.7	2	2.07745
TIQVLRDGQE	P02751	1158.61	2	2.04964
TKLDAPTNL	P02751	972.539	2	2.35209
TLHVPQDTERL	O75339	1308.7	3	3.30886
TLIEKTNEER	P10909	1232.65	2	2.34566
TLIEKTNEERK	P10909	1360.74	2	2.2716
TLLSNLEEAK	P10909	1117.61	2	2.30962
TNDIKDAGYPKPI	Q92954	1431.75	3	3.73702
TNEKVELQELN	P08670	1316.67	2	2.63999
TPDAVMGNPK	P68871	1029.51	2	2.56825
TPDAVMGNPKV	P68871	1128.57	2	2.56825
TPEEKSAVTAL	P68871	1145.61	2	2.46693
TPFRAVAEPGIQLKAV	P35443	1696.98	3	2.55526
TPLGQQQPAPRT	Q14767	1293.69	2	2.76244
TPLSPPTNL	B7ZLF0	939.515	1	1.81384
TPLVKLER	P07585	955.596	2	2.00551
TPLVKLERL	P07585	1068.68	2	2.36411
TPPESAVTGYRVDVIPV	P02751	1799.96	2	2.77246
TPPRAQIT	P02751	883.503	2	2.29529
TPYADEFKVKIDQT	P06727	1654.84	2	3.73328
TQGEDQYYLRVT	P10909	1472.7	2	2.76213
TQGEDQYYLRVTTV	P10909	1672.82	2	4.14779
TQLNQLLGEVK	P35443	1242.71
TRDRLDEVKEQ	P02649	1388.71	3	2.78308
TSAAPVPSDNH	P02649	1095.51	2	2.27597
TSDSDVPSGVTEV	P10909	1292.59	2	2.24121
TSESGELHGL	P02766	1029.49	2	2.48731
TSESGELHGLT	P02766	1130.53	2	2.58012
TSESGELHGLTT	P02766	1231.57	2	2.97004
TSESGELHGLTTEE	P02766	1489.67	2	2.77629
TSEVKQLI	P02679	917.529	2	2.39201
TSEVKQLIK	P02679	1045.63	2	2.71864
TSSGSGPFTDVRA	P02751	1281.6	2	2.8211
TSSGSGPFTDVRAA	P02751	1352.64	2	3.52462
TSSTSYNRGDSTFES	P02671	1638.69	2	2.5643
TTGKEAALSYG	P14555	1097.55	2	2.355
TTRSGQTLSKV	Q92954	1177.65	2	2.20658
TTSSGSGPFTDVRAA	P02751	1453.69	2	3.04532
TVAEKALQEY	P10909	1151.6	2	3.18413
TVAEKALQEYR	P10909	1307.7	2	2.49571
TVASHTSDSDVPSGVTEV	P10909	1787.83	2	2.4518
TVDGPSGKL	P04406	873.472	2	2.0035
TVETRDGQVINE	P08670	1360.68	2	2.07532
TVETRDGQVINET	P08670	1461.72	2	2.40599
TVETRDGQVINETSQ	P08670	1676.82	2	3.45942
TVSDNELQEM	P10909	1165.51	2	2.59034
TVVLDPEGDAQIDPNWV	P49747	1867.91	2	3.80153
TYNPDESSKPNM	P02679	1382.59	2	2.22629
VADALTNAV	P69905	873.468	1	1.6602
VAEKALQEY	P10909	1050.55	2	2.07779
VAEPGIQL	P49747	826.47	1	1.50522
VAEPGIQLK	P49747	954.565	2	2.83834
VAEPGIQLKA	P49747	1025.6	2	2.77317
VAEPGIQLKAV	P49747	1124.67	2	3.24328
VAEPGIQLKAVKS	P49747	1339.8	2	2.83604
VAGVANALAHK	P68871	1050.6	2	2.13963
VAQQPLIN	O75339	882.508	1	1.51461
VASHTSDSDVPSGVTEV	P10909	1686.79	2	2.32594
VATDLDTGRPSTTV	Q02413	1432.73	2	2.61182
VCSPVDGS	Q96KG7	763.335	1	1.82424
VDENKAKEFLGSLKRQ	Q9H1Z8	1862.01	3	3.35833
VDEVGGEALGR	P68871	1101.56	2	3.10118
VDEVGGEALGRL	P68871	1214.64	2	2.28524
VDEVGGEALGRLL	P68871	1327.72	2	2.40347
VDFEGTFHVNTV	P49747	1364.65	2	3.29203
VDNLPGTKV	O00300	942.525	2	2.32711
VDNLPGTKVNAESV	O00300	1442.74	2	2.46054
VDTVDPPYPRSI	P04004	1358.7	2	2.78368
VEGPPGPEGP	H0YHY3	935.448	1	1.59101
VEHLQKSELTQQL	P06727	1552.84	2	3.04697
VEKIAPAVV	Q05DJ8	925.573	1	1.77393
VEQAVETEPEPELR	P02649	1625.81	2	3.45448
VETEPEPELR	P02649	1198.6	2	2.76095
VETEPEPELRQQ	P02649	1454.72	2	3.33501
VETEPEPELRQQT	P02649	1555.76	2	3.18674
VETRDGQVINET	P08670	1360.67	2	2.08212
VGAAAIAGIG	P02461	799.47	1	1.62055
VGAAAIAGIGG	P02461	856.492	1	1.54614
VGAHAGEYGAEALE	P69905	1373.63	2	2.0655
VGAHAGEYGAEALER	P69905	1529.74	3	4.5427
VGEDPMAELEIPSRS	O75339	1629.78	2	2.81889
VGETWEKPYQ	P02751	1236.59	2	2.42178
VGGEALGRL	P68871	871.5	2	2.01254
VGPAGAVGPRGP	P08123	1034.57	2	2.23436
VGPAGKSGDRGESGP	P02461	1370.66	2	2.81374
VGPEADKYRLTYA	P02679	1482.76	2	2.80684
VGPVGARGP	D3DTX7	809.463	2	2.18242
VGTSAAPVPS	P02649	885.468	1	1.887
VGTSAAPVPSDNH	P02649	1251.6	2	2.97163
VHLTPEEK	P68871	952.51	2	2.01703
VHLTPEEKSAV	P68871	1209.65	2	2.69027
VHLTPEEKSAVT	P68871	1310.7	2	2.58765
VHLTPEEKSAVTA	P68871	1381.73	2	2.96011
VHLTPEEKTAVNA	P02042	1408.74	2	2.51783
VKSSTGPGEQLRNA	P49747	1443.76	2	2.0353
VLDPEGDAQ	P49747	943.439	2	2.41321
VLDPEGDAQIDPN	P49747	1382.65	2	3.31585
VLDPEGDAQIDPNWV	P49747	1667.8	2	2.5976
VLNQGREIVQT	P49747	1256.7	2	2.72782
VLRENADSLQA	P06727	1215.64	2	2.01835
VLRLDGNEIKRS	Q06828	1399.81	3	2.93576
VLSPADKT	P69905	830.463	2	2.15726
VLSPADKTNV	P69905	1043.57	2	2.60339
VLSPADKTNVK	P69905	1171.67	2	2.75189
VLSPADKTNVKA	P69905	1242.71	2	3.10535
VLSPADKTNVKAA	P69905	1313.74	2	2.9741
VNAESVERI	O00300	1016.54	2	2.32221
VNDNEEGFFSAR	P02675	1384.62	2	2.01802
VNVEINVAPGKD	P35527	1254.67	2	2.33266
VPDLVPGNF	P02671	957.507	1	1.83152
VPDLVPGNFK	P02671	1085.6	2	2.12386
VPGNFK	P02671	661.369	1	1.59609
VPPEWK	P02671	755.411	1	1.54154
VPQDTERLVLT	O75339	1270.7	2	2.40012
VPQVSTPTLVEVSR	P02768	1511.85	2	2.34653
VPTKTKVAVDENKAKE	Q9H1Z8	1756.98	3	2.51712
VQAAVGTSAAPVPSDNH	P02649	1620.8	2	3.25996
VQEFTVPGSKST	P02751	1279.65	2	2.23063
VQPQSPVAV	P02751	924.516	2	2.18736
VQPQSPVAVSQ	P02751	1139.61	2	2.22524
VREEVVTVGN	P02751	1101.59	2	2.00265
VRFYEGPELV	P49747	1208.63	1	1.50731
VRFYEGPELVADSNV	P49747	1694.84	2	3.16153
VRVTPKEKTGP	P02751	1211.71	3	3.32658
VSDGDPTVGELKLS	P19823	1416.73	2	2.45343
VSEDGLIVTNAHVV	Q92743	1452.77	2	2.25428
VSEGTKAVTKYT	Q96A08	1283.69	2	2.38148
VSKEKEVVLL	P16112	1143.71	2	2.15943
VSKKNKDIVTVANA	P07093	1486.86	2	2.54539
VSPGAFTPLVKLE	P07585	1357.78	2	2.12823
VSQFEGSALGKQL	P02647	1363.72	2	3.28957
VSTVPVAGSEASTLST	Q685J3	1505.76	2	2.04725
VSVSSVYEQHE	P02751	1263.59	2	2.53257
VSVYAQNPSGE	P02751	1150.54	2	2.08192
VTGKLDSDTLE	P08254	1177.6	2	2.02615
VTIKKDVDGAY	P04264	1208.66	2	2.432
VTQAFPHTEE	Q6UX71	1158.55	2	2.2401
VVAGVANAL	P68871	813.484	1	1.64494
VVAGVANALAHK	P68871	1149.67	2	2.80869
VVIQQETTGTPR	P02751	1328.72	2	2.63136
VVLDPEGDAQIDPNWV	P49747	1766.87	2	2.41385
VVMVLDINDNNPIF	Q6V0I7	1602.83	2	2.05615
VVTGNMGSNDKVGDF	Q02413	1539.71	2	3.54149
VVTPSGQPLLGARV	Q8IUL8	1393.82	2	3.11902
VYGETTQV	Q92954	896.436	1	1.71649
VYGYNA	P08493	686.315	1	1.64002
VYSPSVEGSSTELN	P02751	1468.69	2	2.72438
WERSTTPDIT	B7ZLF0	1205.58	2	2.25937
WGKVNVDEV	P68871	1045.53	2	2.3558
WHTGDTESQV	P49747	1159.51	2	2.06663
WTPAGSTGQV	O75339	1003.49	1	1.72413
YADEFKVKIDQT	P06727	1456.73	2	2.87626
YDEDSAIGP	Q9H1Z8	966.401	1	1.70922
YEGPELV	P49747	806.397	1	1.67498
YEGPELVADSNV	P49747	1292.61	2	2.16731
YLDSNKI	P51888	852.45	2	2.24212
YLDSNKIETIPN	P51888	1406.72	2	2.27798
YLNELGA	Q96KG7	779.388	1	1.63068
YLRISEA	Q8NAB7	851.462	2	2.07308
YLYEIAR	P02768	927.498	2	2.01482
YNIDVPSRTA	Q92954	1135.58	2	2.17909
YNQLQKIPPVNT	Q06828	1414.77	2	2.48465
YNRGDSTFESKSY	P02671	1553.69	2	2.5756
YNTIDDLKDQIVD	P35527	1551.75	2	3.11152
YPIVTPRPA	P16112	1013.58	2	2.14139
YPLDGAARGEDTSMN	P08254	1596.7	2	3.98186
YPVYGETTQV	B3KQ20	1156.55	1	2.18688
YQDKGVLHNEVKVS	Q92954	1615.85	2	3.00823
YQGAGGPGPG	P08107	860.391	1	2.12473
YQKVVAGVANA	P68871	1119.62	2	2.83709
YRITYGETGGN	P02751	1230.58	2	2.82244
YSTTAVVTNPKE	P02766	1309.67	2	3.42951
YSYSTTAVVTNPKE	P02766	1559.76	2	3.82294
YVTTSTRTYSLG	P08670	1348.67	2	2.11832
YWEVQPA	Q8NAB7	892.42	1	1.74264

## Sheet: 101 unique proteins
Supplementary Table S2. B) Unique proteins corresponding to the endogenous peptides identified in this work.
Accession	Protein name	Symbol	MW [kDa]	calc. pI	# Peptides UZ1	# Peptides WZ1	# Peptides UZ2	# Peptides WZ2	# Peptides N1	# Peptides N2	# Peptides H_UZ	# Peptides H_WZ
Q9P0J1	[Pyruvate dehydrogenase [acetyl-transferring]]-phosphatase 1, mitochondrial	PDP1	61.0156	6.66846			2
Q8IUX7	Adipocyte enhancer-binding protein 1	AEBP1	130.847	5.10986	2	4
P16112	Aggrecan core protein	ACAN	250.04	4.18311			4		5	2	2
P04083	Annexin A1	ANXA1	38.69	7.02002	2			2			2
P02647	Apolipoprotein A-I	APOA1	30.7589	5.75732	2	9
P06727	Apolipoprotein A-IV	APOA4	45.3715	5.37646	6	22
P02656	Apolipoprotein C-III	APOC3	10.8455	5.41455		3
P02649	Apolipoprotein E	APOE	36.1318	5.73193	21	23	3	4	2
P05089	Arginase-1	ARG1	34.7133	7.21045				2
Q9H1Z8	Augurin	C2orf40	17.1726	8.54346	5	4	4	4	2	3	2
P21810	Biglycan	BGN	41.6275	7.51807	7	17	2		2		5	2
O75339	Cartilage intermediate layer protein 1	CILP1	132.48	8.41162		16	7	9	14	6	4
Q8IUL8	Cartilage intermediate layer protein 2	CILP2	126.211	8.22119	2	6	3	5		2	2
P49747	Cartilage oligomeric matrix protein	COMP	82.8076	4.60205	23	35	47	28	41	25	17	6
Q15782	Chitinase-3-like protein 2	CHI3L2	43.473	7.53271		3		2
O15335	Chondroadherin	CHAD	40.4503	9.39307			3	2
P10909	Clusterin	CLU	52.461	6.26514	23	56	26	25	18	21	12	6
P12259	Coagulation factor V	F5	251.546	6.04932		2
P02452	Collagen alpha-1(I) chain	COL1A1	94.796	9.29							5	2
P02458	Collagen alpha-1(II) chain	COL2A1	141.699	6.91748	7		13	4	6		9	3
P02461	Collagen alpha-1(III) chain	COL3A1	138.479	6.60986	2		3		6		5	2
P02462	Collagen alpha-1(IV) chain	COL4A1	160.514	8.27979				2
Q17RW2	Collagen alpha-1(XXIV) chain	COL24A1	175.388	8.26514		2	2	3
Q9BXS0	Collagen alpha-1(XXV) chain	COL25A1	64.77	8.6							2
P08123	Collagen alpha-2(I) chain	COL1A2	129.235	8.95361				4			5
P08572	Collagen alpha-2(IV) chain	COL4A2	167.449	8.66064				3
P05997	Collagen alpha-2(V) chain	COL5A2	144,8	6,46							5	2
P13942	Collagen alpha-2(XI) chain	COL11A2	156,8	8,41							5
P29400	Collagen alpha-5(IV) chain	COL4A5	160.943	7.62061		2
Q14031	Collagen alpha-6(IV) chain	COL4A6	163.704	9.20264			2
P09871	Complement C1s subcomponent	C1S	76.6348	4.95752		3
P01024	Complement C3	C3	187.03	6.40479	3	9	2
Q15517	Corneodesmosin	CDSN	51.4902	8.35303				2
O60494	Cubilin	CUBN	398.48	5.35107		3
P07585	Decorin	DCN	39.7218	8.54346	13	34	2
P81605	Dermcidin	DCD	11,3	6,54								2
Q08554	Desmocollin-1	DSC1	99.9238	5.42725	2		3	7
Q02413	Desmoglein-1	DSG1	113.676	5.03369			3	2
P02671	Fibrinogen alpha chain	FGA	94.9144	6.01123	28	48	9	27	5			3
P02675	Fibrinogen beta chain	FGB	55.8923	8.26514	3	25		5
P02679	Fibrinogen gamma chain	FGG	51.4789	5.61768	6	15		6			2
Q06828	Fibromodulin	FMOD	43.1515	6.03662	7	16	5		4	2
P02751	Fibronectin	FN1	262.46	5.70654	5	9	17	14	20	22	15	2
P07093	Glia-derived nexin	SERPINE2	43.9742	9.29053	14	5	4
P04406	Glyceraldehyde-3-phosphate dehydrogenase	GAPDH	36.0304	8.45557			4	10			5	2
P08107	Heat shock 70 kDa protein 1A/1B	HSPA1A	70.009	5.65576	3
P69905	Hemoglobin subunit alpha	HBA1	15.2479	8.67529	14	15					17	8
P68871	Hemoglobin subunit beta	HBB	15.9883	7.28369	18	18					24	24
P02042	Hemoglobin subunit delta	HBD	16.0453	8.04541	8	3
P02100	Hemoglobin subunit epsilon	HBE1	16.1925	8.63135	2
Q96A08	Histone H2B type 1-A	HIST1H2BA	14.1587	10.3159			2
P19823	Inter-alpha-trypsin inhibitor heavy chain H2	ITIH2	106.397	6.85889		9
P13645	Keratin, type I cytoskeletal 10	KRT10	58.7917	5.21143				3				4
Q2M2I5	Keratin, type I cytoskeletal 24	KRT24	55.0534	4.95752		2
P35527	Keratin, type I cytoskeletal 9	KRT9	62.0268	5.23682	6	3	20	16	8	12		6
P04264	Keratin, type II cytoskeletal 1	KRT1	65.999	8.11865			5
Q08431	Lactadherin	MFGE8	43.0955	8.14795				2	2
Q14767	Latent-transforming growth factor beta-binding protein 2	LTBP2	194.923	5.18604	5	4			3	2	3
P23490	Loricrin	LOR	25.7445	8.08936	2
P08493	Matrix Gla protein	MGP	12.3453	9.67139	3		2			2	4
Q16674	Melanoma-derived growth regulatory protein	MIA	14.4994	8.79248		2
P20774	Mimecan	OGN	33.9009	5.63037		2
Q685J3	Mucin-17	MUC17	451.465	4.10693		2
Q96KG7	Multiple epidermal growth factor-like domains protein 10	MEGF10	122.121	6.87354	2
Q02080	Myocyte-specific enhancer factor 2B	MEF2B	38.6148	9.48096				2
O95631	Netrin-1	NTN1	67.704	8.76318	2	3
Q09666	Neuroblast differentiation-associated protein AHNAK	AHNAK	628.699	6.15088			3	2
P14555	Phospholipase A2, membrane associated	PLA2G2A	16.0718	9.23193		2	2
Q8IWE5	Pleckstrin homology domain-containing family M member 2	PLEKHM2	112,7	4,93							2
Q6UX71	Plexin domain-containing protein 2	PLXDC2	59.5455	6.45557			2
Q9Y4D8	Probable E3 ubiquitin-protein ligase HECTD4	C12orf51	437,8	6,16							2
Q9UKZ9	Procollagen C-endopeptidase enhancer 2	PCOLCE2	45.6869	8.47021		2
P51888	Prolargin	PRELP	43.7822	9.37842	16	61	26	19	10	12	7
Q92954	Proteoglycan 4	PRG4	150.984	9.49561	12	15			4		5
Q6V0I7	Protocadherin Fat 4	FAT4	542.351	4.94482		3
P14618	Pyruvate kinase isozymes M1/M2	PKM	57.9	7.84033		5		3	2		2
Q9UHV5	Rap guanine nucleotide exchange factor-like 1	RAPGEFL1	73.2189	6.34131				2
Q99969	Retinoic acid receptor responder protein 2	RARRES2	18.6058	9.08545		2
P34096	Ribonuclease 4	RNASE4	16.8294	9.02686		2
P02810	Salivary acidic proline-rich phosphoprotein 1/2	PRH1/2	17,0	4,84								3
O95025	Semaphorin-3D	SEMA3D	89.5942	7.79639	2				2	2
Q92743	Serine protease HTRA1	HTRA1	51.2546	7.82568	2	29	2	2			2
P83110	Serine protease HTRA3	HTRA3	48.5771	7.09326		7
P02768	Serum albumin	ALB	69.3215	6.27783			2	4		2
P0DJI8	Serum amyloid A-1 protein	SAA1	13.5235	6.78564			5	3	2
P0DJI9	Serum amyloid A-2 protein	SAA2	13.5186	9.14404			3	2	2
O60902	Short stature homeobox protein 2	SHOX2	34.9317	8.82178	3
Q9H3U7	SPARC-related modular calcium-binding protein 2	SMOC2	49.6425	8.45557		6
P08254	Stromelysin-1	MMP3	53.9433	6.16357			5		2
Q8NI47	Synovial phospholipase-A2	PLA2G2A	5,2	9,50							2
Q7Z7G0	Target of Nesh-SH3	ABI3BP	118.569	9.43701		4
P24821	Tenascin	TNC	240.7	4.89404		3
Q9H6P5	Threonine aspartase 1	TASP1	44.4272	7.75244				2
P49746	Thrombospondin-3	THBS3	104.135	4.65283	2	6	7	6	4	2
P35443	Thrombospondin-4	THBS4	105.802	4.67822	11	12	18	9	13	7
Q15582	Transforming growth factor-beta-induced protein ig-h3	TGFBI	74.634	7.7085		2		2
P02766	Transthyretin	TTR	15.877	5.75732	18	10	2
P68371	Tubulin beta-4B chain	TUBB2C	49.831	4.79							2
O00300	Tumor necrosis factor receptor superfamily member 11B	TNFRSF11B	45.9959	8.29443	5	8		2		2
P08670	Vimentin	VIM	53.6191	5.12256	15				11		3
P04004	Vitronectin	VTN	54.2712	5.79541		2
