# Supplementary material for: Analysis of Endogenous Peptides Released from Osteoarthritic Cartilage Unravels Novel Pathogenic Markers
Source: Mol Cell Proteomics. 2019 Jul 27;18(10):2018–28. doi: 10.1074/mcp.RA119.001554 (PMC6773562; doi:10.1074/mcp.RA119.001554)
Supplement: Supplementary Table S3 [file 152705_1_supp_359566_pdbxk8.xlsx]

## Sheet: MRM data
Supplementary Table S3. Quantification data obtained for the panel of peptides analyzed by MRM mass spectrometry. Results are expressed in peak area ratios (light/heavy peptides).
				UHiprotKB Acc. No.	P08493		P49747			O75339			P51888				P02751		P81605		P10909			P07093		P02458
				Gene name	MGP		COMP			CILP1			PRELP				FINC		DCD		CLUS			GDN		CO2A1
Gender	Age	Diagnostic	Joint	Zone	NANTFISPQQR	NTFISPQQR	AEPGIQLKAV	AVAEPGIQLK	VLNQGREIVQT	DEGDTFPLR	NLEPRTGFLSN	STATAAQTDLNFIN	DSNKIETIPN	SDGVFKPDT	SSDLENVPH	DLENVPHLR	SSGSGPFTDVRAA	TSSGSGPFTDVRAA	DAVEDLESVGK	ENAGEDPGLAR	ASHTSDSDVPSGVTEV	ASHTSDSDVPSGVTEVV	GEDQYYLRVTTV	SEDGTKASAATTAIL	AVAQTDLKEPLKV	AGPPGPVGPAGGP	AGPSGPRGPPGPVGP
Female	94	Healthy	Knee	N	0.2889	0.1328	0.306	0.0492	0.1475	0.0883	0.0332	0.4343	1.1933	0.0496	0.0137	0.1029	0.3099	0.0318	0.008	0.007	0.665	0.2099	0.1638	0.0197
Male	65	Healthy	Knee	N	0.2769	0.1121	4.5262	0.4752	0.2722	0.2071	1.9413	0.6333	0.2587	0.0879	0.0217	0.1489	1.0384	0.1107	0.0192	0.01	3.6823	1.3373	1.111		0.0237
Male	59	Healthy	Knee	N	0.0536	0.0238	0.9122	0.0317	0.0467	0.0247	0.0293		0.1676	0.0793	0.0095	0.0601	0.1577	0.0187	0.0059	0.001	1.4742	0.1965	0.0971			0.0013
Male	66	Healthy	Knee	N	0.0389	0.048	0.5095	0.042	0.0166	0.0205	0.0175		0.1908	0.2598	0.0399		0.1396	0.0156	0.0067		1.2822	0.102	0.0449			0.0017
Male	69	Healthy	Knee	N	0.0961	0.0418	0.5274	0.0421	0.0346	0.0237	0.0456		0.0927	0.0671	0.0111		0.2436	0.0156	0.0079	0.0038	0.605	0.1221	0.0643			0.0011
Female	77	OA	Knee	WZOA	0.7505	0.2348	2.8367	0.1879	1.1789	0.2028	0.1579	1.832	2.2063	0.0899	0.0373	0.3084	11.2571	0.7341	0.0087	0.0133	10.2373	2.5652	1.1943	0.0957	0.0928		0.0035
Female	77	OA	Knee	UZOA	0.1402	0.0469	0.9283	0.0742	0.2626	0.0965	0.0389	0.5768	0.9078	0.0815	0.0227	0.1083	1.3754	0.0901	0.0079	0.0292	2.1512	0.4268	0.2682	0.0151	0.0236
Female	68	OA	Knee	WZOA	4.1038	1.314	2.4305	0.3087	0.684	0.289	0.1598	0.4484	2.8961	0.0711	0.0254	1.3126	4.9263	0.4058	0.0075		4.8545	1.2697	0.7434	0.0259	0.0308
Female	68	OA	Knee	UZOA	3.877	1.2129	0.4705	0.444	0.1717				0.7325	0.1911	0.0536	0.6737			0.0106		1.7393	0.228	0.2625
Male	72	OA	Knee	WZOA	0.6285	0.5233	4.7634	0.1062	1.2896	0.8283	0.3		8.6595		0.0242	1.594	7.7385	0.8186	0.0154	0.057	6.78	1.8761	1.4104		0.0439
Male	72	OA	Knee	UZOA	0.3674	0.0731	3.0435	0.0768	0.4987	0.3796	0.151		9.1511	0.0986	0.0283	1.5469	2.909	0.2292	0.0092		3.6321	0.8001	1.1008	0.0485	0.0248
Male	73	OA	Knee	WZOA	0.153	0.0783	0.5139	0.2021	0.0503	0.2673	0.0384		1.6861			0.4992	0.1147	0.0137	0.0118		0.3783	0.117	0.1683				0.0115
Male	73	OA	Knee	UZOA	0.2051	0.1167	0.9106	0.3064	0.059	0.3453	0.0286		1.1809	0.0628		0.2274	0.5459	0.0377	0.0121		0.6477	0.1545	0.1874
Male	80	OA	Knee	WZOA	0.162	0.0779	1.368	0.3582	0.3123	0.5059	0.0569	0.8891	2.3984	0.1026	0.0329	0.4511	0.7074	0.073			1.2262	0.3196	0.3456	0.3202
Male	80	OA	Knee	UZOA	0.4987	0.2479	0.2484	0.1443	0.0114	0.6961	0.0197		2.3843	0.0931		0.4554	0.112	0.0375	0.0113		0.6375	0.1361	0.1228
Female	74	OA	Knee	UZOA	0.849	0.2251	3.3151	1.6091	1.5255	0.109	0.3102		1.3708	0.4712	0.1974	2.5697	4.0498	0.2631	0.0133		3.4735	0.9604	0.3474
Male	76	OA	Knee	WZOA	0.0049	0.0039	0.1168	0.0023	0.0103	0.0686		0.0265	1.9471	0.0052	0.0025	0.2605	0.0812	0.0125	0.0064	0.0008	0.4362	0.102	0.0788	0.0165		0.0009	0.001
Male	76	OA	Knee	UZOA	0.0217	0.0041	0.7593	0.0111	0.007	0.0092	0.0276	0.0284	0.0556	0.0192	0.0064	0.0473	0.16	0.011	0.0054	0.0007	1.2756	0.1502	0.0529			0.0007
Female	76	OA	Knee	WZOA	0.1265	0.0621	0.706	0.0363	0.2313	0.0644	0.0351	0.3807	2.7008	0.0233	0.0169	0.1831	1.0983	0.0943	0.0087		2.0496	0.5493	0.3091	0.1401	0.0702	0.0008	0.0018
Female	76	OA	Knee	UZOA	0.1808	0.0465	3.7814	0.0565	0.4262	0.1402	0.1203	0.9045	0.494	0.0097	0.0074	0.6837	0.5726	0.0562	0.0058		1.8528	1.0062	1.6486	0.0322
Female	68	OA	Knee	WZOA	0.0133	0.0067	0.0376	0.0021	0.0056	0.0694			4.5275	0.0269	0.0177	0.914	0.024	0.0196	0.0073	0.0007	0.1867	0.0478	0.0494
Female	68	OA	Knee	UZOA	0.0076	0.0025	0.1071	0.0051	0.0027	0.0142	0.0343	0.0677	0.0434	0.0064	0.0028	0.0506	0.1162	0.0109	0.005	0.0006	0.3475	0.0704	0.0586		0.0072	0.0006	0.0007
Male	76	OA	Knee	WZOA	0.3096	0.1931	0.9263	0.1706	0.2835	1.1437	0.1795	0.3019	4.1224	0.2207	0.0905	0.3465	1.5145	0.1005	0.007		5.0685	1.141	0.5125	0.0153	0.0252
Male	76	OA	Knee	UZOA	0.1076	0.1072	0.6298	0.0395	0.0107	0.025	0.0248		0.2035	0.2651	0.0334		0.0496		0.0062		0.7691	0.0525	0.0894			0.0013
Male	86	OA	Knee	WZOA	0.0645	0.0677	0.4419	0.0381	0.0547	0.582	0.0273	0.1075	18.1739	0.0838	0.0207	0.223	0.4431	0.0541	0.0054		0.6643	0.1211	0.1018	0.1529
Male	86	OA	Knee	UZOA	0.0697	0.0564	1.3784	0.1497	0.0234	0.2149	0.0463		1.1123	0.093	0.0345		0.167	0.012	0.0059		0.3873	0.0458	0.1249
Male	61	OA	Knee	WZOA	0.224	0.125	2.181	0.0777	0.3087	0.2201	0.1	0.1647	2.7266	0.3046	0.078	0.3734	1.3451	0.0873	0.0074		3.2691	0.5819	0.5261	0.0327
Male	61	OA	Knee	UZOA	0.0511	0.029	1.4626	0.0267	0.0375	0.0221	0.0774		0.1968	0.0789	0.0224		0.5658	0.036	0.0049	0.0036	0.8812	0.1238	0.0716
Gender	Age	Diagnostic	Joint	Zone	NANTFISPQQR	NTFISPQQR	AEPGIQLKAV	AVAEPGIQLK	VLNQGREIVQT	DEGDTFPLR	NLEPRTGFLSN	STATAAQTDLNFIN	DSNKIETIPN	SDGVFKPDT	SSDLENVPH	DLENVPHLR	SSGSGPFTDVRAA	TSSGSGPFTDVRAA	DAVEDLESVGK	ENAGEDPGLAR	ASHTSDSDVPSGVTEV	ASNTSDSDVPSGVTEVV	GEDQYYLRVTTV	SEDGTKASAATTAIL	AVAQTDLKEPLKV	AGPPGPVGPAGGP	AGPSGPRGPPGPVGP
Male	81	Healthy	Hip	N	0.2527	0.0461	1.1479	0.0817	0.0401	0.0957	0.128	0.3351	0.2697		0.0239	0.4338	0.7222	0.05	0.0083	0.0166	2.2517	0.5181	1.5159	0.0376	0.0925		0.0061
Female	58	Healthy	Hip	N	0.1156	0.032	5.1784	0.1306	0.8537	0.1272	0.3124		0.1851		0.0228	0.2567	1.0262	0.093	0.0056		5.8176	1.2315	0.7923		0.0888
Male	87	Healthy	Hip	N	0.0342	0.0036	0.4011	0.0294	0.0465		0.67	1.065	0.0811			0.3959	0.1995	0.2561	0.009	0.0194	0.2404	0.8657	1.4335
Male	72	Healthy	Hip	N	0.0378	0.0213	2.1146	0.0883	0.1469	0.131	0.05	0.162	0.1917	0.1066	0.0189	0.1005	0.4094	0.0269	0.0107	0.0234	1.4379	0.1902	0.0907		0.0226
Male	85	Healthy	Hip	N	0.0377	0.0298	0.0158	0.0059	0.0062	0.0034	0.0096	0.0212	0.0791	0.0309		0.0284	0.0569	0.0079	0.0031	0.0299	0.0538	0.0124	0.0137
Male	65	Healthy	Hip	N	0.0096		0.0333	0.0048	0.0044	0.0094	0.0129	0.6605	0.0116	0.1114	0.001	0.0102	0.0408	0.0083	0.0151	0.079	0.1124	0.1006	0.3241			0.0009	0.0019
Female	78	Healthy	Hip	N	0.0492	0.0209	0.4986	0.0358	0.0461	0.0604	0.0574		0.2836	0.2136	0.0305	0.1505	0.6115	0.0565	0.0077	0.0096	1.3635	0.2739	0.1857				0.0052
Female	75	Healthy	Hip	N	0.0236	0.0083	0.0458	0.0074	0.0206	0.0277	0.0271	0.3051	0.199	0.0608	0.0167	0.051	0.369	0.0288	0.0067	0.0091	3.5304	0.7169	0.2273	0.1266	0.1099
Female	83	Healthy	Hip	N	0.1664	0.0361	2.1254	0.2414	0.4461	0.384	0.5559	1.6984	0.2725		0.0117	0.4304	1.1855	0.1434	0.0099	0.0059	1.7854	0.9158	0.7661	0.0582	0.1294
Male	86	Healthy	Hip	N	0.0517	0.012	0.2519	0.0376	0.0257	0.0609	0.0394		0.1461	0.0813	0.0237	0.1744	0.3398	0.0306	0.0096		1.1377	0.2261	0.2317
Male	81	Healthy	Hip	N	0.2038	0.029	0.2985	0.7457	0.1201	0.4339	0.1189		0.2116	0.0179	0.0141	0.0914	0.2405	0.0769	0.0135		1.4299	0.2908	0.1163
Male	50	Healthy	Hip	N	0.0635	0.0261	0.6208	0.0552	0.1309	0.0392	0.0547		0.5249	0.1096	0.0216	0.2664	0.1342	0.0393	0.0072		1.8134	0.3164	0.2027	0.0307	0.0807
Female	92	Healthy	Hip	N	0.0156	0.0024	0.0998	0.0155	0.0135	0.1418	0.062	0.2183	0.4032	0.0544	0.0252	0.4603	0.2224	0.0285	0.0073		1.719	0.343	0.2761	0.0597	0.0865
Male	84	OA	Hip	WZOA			0.1626			0.5591	1.3091	0.7231				1.0742		0.3202	0.0225		0.2351	0.107	0.2154
Male	84	OA	Hip	UZOA		0.0191	0.1714	0.0459	0.0088	0.0339	0.0412	0.0392	0.0905			0.1092	0.2492	0.0278	0.0117	0.0238	2.215	0.4125		0.0431	0.0815
Female	73	OA	Hip	WZOA	0.0253		0.0036	0.0065	0.0007		0.0069							0.0027	0.0024	0.0354	0.0053	0.001
Female	73	OA	Hip	UZOA			0.0066	0.0069	0.0012		0.0082					0.0165			0.0031	0.0087	0.0074	0.0018	0.0057			0.0008
Female	72	OA	Hip	WZOA	0.0467	0.0183	0.2159	0.0223	0.065	0.0452	0.0385	0.1707	2.0721		0.0077	0.3234	0.2306	0.1424	0.0061	0.0321	0.5351	0.1504	0.0529	0.0732
Female	72	OA	Hip	UZOA			0.0054	0.0061	0.0015										0.0034	0.0259	0.0113	0.0026	0.0059
Male	77	OA	Hip	WZOA			0.014		0.0105		0.0519	3.5422			0.0064					0.0223	0.0333	0.1208	0.247	0.0513
Male	77	OA	Hip	UZOA			0.0122	0.0057	0.0077		0.0042	0.0219					0.0313		0.0038	0.0079	0.0259	0.0084	0.0046
Female	91	OA	Hip	WZOA			0.0074	0.0057	0.0011	0.0028	0.0031		0.0183				0.0062	0.0023	0.0033	0.0224	0.0121	0.0025	0.0031
Female	91	OA	Hip	UZOA	0.1159	0.0245	1.0539	0.1319	0.0801	0.0859	0.1507	0.2516	0.2458		0.0219	0.11	0.3921	0.0546	0.0057	0.0071	1.3182	0.2649	0.1579	0.0322	0.0703
Female	74	OA	Hip	WZOA	0.0264	0.0278	0.2071	0.02	0.0371	0.1387	0.0169	0.25	0.9428		0.0321	0.0947	0.112	0.0219	0.0073	0.0158	0.4933	0.0821	0.0482	0.0115
Female	74	OA	Hip	UZOA	0.0122	0.0021	1.3143	0.0539	0.0972	0.0776	0.0425	0.2269	0.055		0.0132	0.0526	0.2664	0.0193	0.0052	0.0073	1.7134	0.2271	0.122	0.0163
Female	68	OA	Hip	WZOA	0.032	0.0294	0.0788	0.0107	0.0396	0.0314	0.0119	0.1319	0.1213		0.0017	0.0828	0.3682	0.0358	0.0043	0.0069	0.434	0.1538	0.082				0.0032
Female	68	OA	Hip	UZOA	0.1251	0.0389	1.0583	0.0569	0.5796	0.0726	0.1011	1.196	0.5877	0.077	0.0213	0.0367	7.2553	0.3911	0.0104		7.7487	1.7195	0.6778	0.0787	0.0967
Male	81	OA	Hip	WZOA			0.0052	0.0057	0.0009	0.0035	0.0045		0.2449		0.0095			0.0018	0.0032	0.022	0.0096	0.0013	0.0019
Male	81	OA	Hip	UZOA	0.0744	0.0441	0.4589	0.0947	0.0664	0.1589	0.0521	0.1775	4.7236		0.0625	0.4351	0.2835	0.0266	0.0131	0.045	0.479	0.0845	0.0583
Female	92	OA	Hip	WZOA	0.1588	0.0728	0.6011	0.1265	0.2245	1.8517	0.2032		7.7731	0.1445	0.0503	1.4817	0.7753	0.1525	0.0137		2.4888	0.7059	0.5911	0.1676	0.1142
Female	92	OA	Hip	UZOA	0.0493	0.0156	0.647	0.0833	0.1647	0.1247	0.0982		0.3131	0.0858	0.0404	0.3741	0.7227	0.1131	0.0081		2.4679	0.4509	0.2493		0.0882
Female	66	OA	Hip	WZOA	1.7608	0.3721	12.1208	0.3167	2.7996	0.5685	1.7898	8.565	0.933	0.084	0.0448	1.0513	32.6688	2.2539			40.4222	10.5201	6.8244	0.0611	0.2526
Female	66	OA	Hip	UZOA	0.3759	0.0943	4.2739	0.1102	0.6709	0.202	0.0929	1.0804	0.2631	0.0742	0.0342		0.8627	0.0541	0.009	0.0051	8.6754	1.5653	1.4771	0.1449	0.3224
