# Supplementary material for: Analysis of Endogenous Peptides Released from Osteoarthritic Cartilage Unravels Novel Pathogenic Markers
Source: Mol Cell Proteomics. 2019 Jul 27;18(10):2018–28. doi: 10.1074/mcp.RA119.001554 (PMC6773562; doi:10.1074/mcp.RA119.001554)
Supplement: Supplementary Table S4 [file 152705_1_supp_359567_pqbx0y.xlsx]

## Sheet: suppl 4
Supplementary Table S4. Fold changes of endogenous peptides differentially released from knee and hip cartilages with a significative p-value (<0.05). Data obtained using the MS stats tool from Skyline sofware.
Knee cartilage vs hip cartilage
Protein	Peptide	Fold Change Result	P-Value Mann Whitney
sp|P08493|MGP_HUMAN	NANTFISPQQR	2.29 (95% CI:1.05 to 5)	0.0174
sp|P08493|MGP_HUMAN	NTFISPQQR	3.03 (95% CI:1.43 to 6.45)	0.0006
sp|P49747|COMP_HUMAN	AEPGIQLKAV	5.11 (95% CI:1.98 to 13.18)	0.0039
sp|P51888|PRELP_HUMAN	DSNKIETIPN	3.88 (95% CI:1.73 to 8.73)	0.0035
OA Knee vs OA hip cartilage
Protein	Peptide	Fold Change Result	P-Value Mann Whitney
sp|P10909|CLUS_HUMAN	GEDQYYLRVTTV	3.47 (95% CI:1.15 to 10.45)	0.0296
sp|P10909|CLUS_HUMAN	ASHTSDSDVPSGVTEV	4.43 (95% CI:1.29 to 15.24)	0.0383
sp|P49747|COMP_HUMAN	AEPGIQLKAV	8.09 (95% CI:2.55 to 25.64)	0.0251
sp|P51888|PRELP_HUMAN	DSNKIETIPN	3.47 (95% CI:1.17 to 10.29)	0.0319
Healthy Knee cartilage vs Healthy hip cartilage
Protein	Peptide	Fold Change Result	P-Value Mann Whitney
sp|P08493|MGP_HUMAN	NTFISPQQR	3.54 (95% CI:1.3 to 9.67)	0.0177
