# Supplementary material for: Analysis of Endogenous Peptides Released from Osteoarthritic Cartilage Unravels Novel Pathogenic Markers
Source: Mol Cell Proteomics. 2019 Jul 27;18(10):2018–28. doi: 10.1074/mcp.RA119.001554 (PMC6773562; doi:10.1074/mcp.RA119.001554)
Supplement: Supplementary Table S5 [file 152705_1_supp_359575_p1bxk9.xlsx]

## Sheet: ST S5
Supplementary Table S5. Coefficient of variation (%CV) of the retention times (RT) obtained for each peptide by SRM analysis on human articular cartilage secretomes.
UniprotKB Acc. No.	Gene name	Peptide Sequence	Isotope Label Type	Mean RT (min)	% CV RT
P08493	MGP	NANTFISPQQR	light	21.83	0.041
P08493	MGP	NANTFISPQQR	heavy	21.8	0.041
P08493	MGP	NTFISPQQR	light	20.63	0.048
P08493	MGP	NTFISPQQR	heavy	20.7	0.046
P49747	COMP	AEPGIQLKAV	light	27.23	0.031
P49747	COMP	AEPGIQLKAV	heavy	27.2	0.03
P49747	COMP	AVAEPGIQLK	light	24.04	0.035
P49747	COMP	AVAEPGIQLK	heavy	24.02	0.035
P49747	COMP	VLNQGREIVQT	light	22.1	0.032
P49747	COMP	VLNQGREIVQT	heavy	22.06	0.032
O75339	CILP1	DEGDTFPLR	light	27.84	0.029
O75339	CILP1	DEGDTFPLR	heavy	27.83	0.029
O75339	CILP1	NLEPRTGFLSN	light	28.58	0.027
O75339	CILP1	NLEPRTGFLSN	heavy	28.54	0.027
O75339	CILP1	STATAAQTDLNFIN	light	34.49	0.029
O75339	CILP1	STATAAQTDLNFIN	heavy	34.49	0.028
P51888	PRELP	DSNKIETIPN	light	21.29	0.045
P51888	PRELP	DSNKIETIPN	heavy	21.25	0.044
P51888	PRELP	SDGVFKPDT	light	20.32	0.059
P51888	PRELP	SDGVFKPDT	heavy	20.24	0.052
P51888	PRELP	SSDLENVPH	light	20.58	0.047
P51888	PRELP	SSDLENVPH	heavy	20.56	0.046
P51888	PRELP	DLENVPHLR	light	24.89	0.026
P51888	PRELP	DLENVPHLR	heavy	24.89	0.025
P02751	FINC	SSGSGPFTDVRAA	light	25.3	0.033
P02751	FINC	SSGSGPFTDVRAA	heavy	25.3	0.034
P02751	FINC	TSSGSGPFTDVRAA	light	25.48	0.035
P02751	FINC	TSSGSGPFTDVRAA	heavy	25.35	0.033
P81605	DCD	DAVEDLESVGK	light	30.69	0.027
P81605	DCD	DAVEDLESVGK	heavy	30.65	0.027
P81605	DCD	ENAGEDPGLAR	light	16.36	0.089
P81605	DCD	ENAGEDPGLAR	heavy	16.15	0.094
P10909	CLUS	ASHTSDSDVPSGVTEV	light	23.85	0.034
P10909	CLUS	ASHTSDSDVPSGVTEV	heavy	23.86	0.034
P10909	CLUS	ASHTSDSDVPSGVTEVV	light	27.57	0.028
P10909	CLUS	ASHTSDSDVPSGVTEVV	heavy	27.57	0.028
P10909	CLUS	GEDQYYLRVTTV	light	33.4	0.023
P10909	CLUS	GEDQYYLRVTTV	heavy	33.42	0.023
P07093	GDN	SEDGTKASAATTAIL	light	26.33	0.03
P07093	GDN	SEDGTKASAATTAIL	heavy	26.15	0.03
P07093	GDN	AVAQTDLKEPLKV	light	25.53	0.039
P07093	GDN	AVAQTDLKEPLKV	heavy	25.58	0.038
P02458	CO2A1	AGPPGPVGPAGGP	light	22.97	0.05
P02458	CO2A1	AGPPGPVGPAGGP	heavy	22.93	0.036
P02458	CO2A1	AGPSGPRGPPGPVGP	light	21.29	0.043
P02458	CO2A1	AGPSGPRGPPGPVGP	heavy	21.14	0.04
